# Supplementary material for: Effects of antioxidant nutrients on muscle mass, strength and function in COPD patients: A meta-analysis of randomized controlled trials
Source: PLoS One. 2025 Jan 17;20(1):e0316842. doi: 10.1371/journal.pone.0316842 (PMC11741611; doi:10.1371/journal.pone.0316842)
Supplement: S1 Raw data — (ZIP) [file pone.0316842.s008.zip]

Archive with 12 entries (8 files):
- Raw data/
- Raw data/Baseline information Raw data.docx
- Raw data/Detailed Table of literature screening.xlsx
- Raw data/Risk of bias graph.pdf
- Raw data/Risk of bias summary.pdf
- Raw data/Study outcome raw data table.xlsx
- Raw data/hqm-nutrition.Data/
- Raw data/hqm-nutrition.Data/PDF/
- Raw data/hqm-nutrition.Data/sdb/
- Raw data/hqm-nutrition.Data/sdb/pdb.eni
- Raw data/hqm-nutrition.Data/sdb/sdb.eni
- Raw data/hqm-nutrition.enl
