# Supplementary material for: Effects of antioxidant nutrients on muscle mass, strength and function in COPD patients: A meta-analysis of randomized controlled trials
Source: PLoS One. 2025 Jan 17;20(1):e0316842. doi: 10.1371/journal.pone.0316842 (PMC11741611; doi:10.1371/journal.pone.0316842)
Supplement: S1 Raw data — (ZIP) [file pone.0316842.s008.zip › Raw data/Detailed Table of literature screening.xlsx]

## Sheet: Duplicate
Reference type	Author	Year	Title	Journal	Type of Article	DOI	Name of Database	Language
Journal Article		1999	Nicotinamide derivatives as selective inhibitors of PDE4	Expert Opinion on Therapeutic Patents
Journal Article		2014	Abstracts of the 36th ESPEN Congress	Clinical nutrition (Edinburgh, Scotland)	Journal article; Conference proceeding
Journal Article		2016	A phase I randomized trial to assess the effect on skin infiltrate thickness and tolerability of topical phosphodiesterase inhibitors in the treatment of psoriasis vulgaris using a modified psoriasis plaque test	British journal of dermatology. (no pagination), 2016. Date of publication: 2016.	Journal article	10.1111/bjd.14634
Journal Article		2017	7th Scandinavian COPD Research Symposium	European clinical respiratory journal	Journal article; Conference proceeding
Journal Article		2019	Scientific Business Abstracts of the 113th Annual Meeting of the Association of Physicians of Great Britain and Ireland	QJM : monthly journal of the Association of Physicians	Journal article; Conference proceeding
Journal Article	S. M. Abbas Waseem; M. Hossain; S. Aijaz Abbas Rizvi; Z. Ahmad; N. Islam	2013	Oxidative stress and lipid profile in COPD patients: beneficial role of exercise and scope for improvement	Biomedical research (india)	Journal article
Journal Article	K. Abd-Elaziz; M. Jesenak; M. Vasakova; Z. Diamant	2021	Revisiting matrix metalloproteinase 12: its role in pathophysiology of asthma and related pulmonary diseases	Current Opinion in Pulmonary Medicine		10.1097/mcp.0000000000000743
Journal Article	A. M. Abdel-Mageed; B. Rungtaweevoranit; S. Impeng; J. Bansmann; J. Rabeah; S. L. Chen; T. Haring; S. Namuangrak; K. Faungnawakij; A. Brnckner; R. J. Behm	2023	Unveiling the CO Oxidation Mechanism over a Molecularly Defined Copper Single-Atom Catalyst Supported on a Metal-Organic Framework	Angewandte Chemie-International Edition		10.1002/anie.202301920
Journal Article	G. M. Abdel-Rasoul; M. E. S. Abu-Salem; E. A. A. Salem; F. E. Younis; A. M. Abdel-Monaem; H. K. Allam	2022	Respiratory health disorders among workers in some Egyptian welding enterprises	Toxicology and Industrial Health		10.1177/07482337211064950
Journal Article	R. A. Abdelfattah; R. M. Emam; M. O. A. Aziz; N. M. Abdullah; A. O. Abdelaziz	2023	Polycythemia in chronic obstructive pulmonary disease in Minia Cardiothoracic University Hospital	Egyptian Journal of Chest Diseases and Tuberculosis		10.4103/ecdt.ecdt_59_22
Journal Article	A. M. Abdelhamid; M. E. Youssef; S. Cavalu; G. Mostafa-Hedeab; A. Youssef; S. T. Elazab; S. Ibrahim; S. Allam; R. M. Elgharabawy; E. El-Ahwany; N. A. Amin; A. Shata; O. A. Mohammed; M. S. I. Abdeldaiem; A. Alhowail; G. E. S. Batiha; E. A. El-Mahmoudy; M. Attia; A. Allam; M. Y. Zaater; M. M. Osman; M. Nader; A. Taha; N. Abul Makarem; S. Saber	2022	Carbocisteine as a Modulator of Nrf2/HO-1 and NF?B Interplay in Rats: New Inspiration for the Revival of an Old Drug for Treating Ulcerative Colitis	Frontiers in Pharmacology		10.3389/fphar.2022.887233
Journal Article	N. F. Abdrashitova; Y. A. Romanov	2001	Lipid peroxidation - Antioxidant activity system in erythrocytes of patients with chronic bronchitis inhaling and not inhaling ozone	Bulletin of Experimental Biology and Medicine		10.1023/a:1013135121500
Journal Article	M. Abdullah; D. Kahler; C. Vock; N. Reiling; C. Kugler; D. Dromann; J. Rupp; H. P. Hauber; H. Fehrenbach; P. Zabel; E. Vollmer; K. Dalhoff; T. Goldmann	2012	Pulmonary Haptoglobin and CD163 Are Functional Immunoregulatory Elements in the Human Lung	Respiration		10.1159/000329868
Journal Article	K. Abe; H. Sugiura; Y. Hashimoto; T. Ichikawa; A. Koarai; M. Yamada; T. Numakura; K. Onodera; R. Tanaka; K. Sato; S. Yanagisawa; T. Okazaki; T. Tamada; T. Kikuchi; M. Ichinose	2016	Possible role of Kruppel-like factor 5 in the remodeling of small airways and pulmonary vessels in chronic obstructive pulmonary disease	Respiratory Research		10.1186/s12931-016-0322-y
Journal Article	D. A. Abed; S. Lee; L. Q. Hu	2020	Discovery of disubstituted xylylene derivatives as small molecule direct inhibitors of Keap1-Nrf2 protein-protein interaction	Bioorganic & Medicinal Chemistry		10.1016/j.bmc.2020.115343
Journal Article	M. Y. Abeywardena; L. T. Jablonskis; R. J. Head	2001	Dietary n-3 and n-6 polyunsaturated oils and airway contractility	Prostaglandins Leukotrienes and Essential Fatty Acids		10.1054/plef.2001.0272
Journal Article	A. Aboda; W. Taha; I. Abdelgawad; J. R. Kanwar	2018	Bovine Lactoferrin for treatment of anaemia associated with cachexia, pilot study for a randomised controlled trial	Journal of cachexia, sarcopenia and muscle	Journal article; Conference proceeding	10.1002/jcsm.12284
Journal Article	J. Abreu González; C. Hernández García; P. Abreu González; C. Martín García; A. Jiménez	2006	Effect of intravenous magnesium sulfate on chronic obstructive pulmonary disease exacerbations requiring hospitalization: a randomized placebo-controlled trial	Archivos de bronconeumologia	Journal article	10.1016/s1579-2129(06)60551-x
Journal Article	S. M. Abuhajar; M. H. Taleb; M. S. Ellulu	2021	Vitamin C deficiency and risk of metabolic complications among adults with chronic respiratory diseases: A case-control study	Clinical Nutrition Espen		10.1016/j.clnesp.2021.03.007
Journal Article	S. AbuRuz; A. Al-Azayzih; S. ZainAlAbdin; R. Beiram; M. Al Hajjar	2022	Clinical characteristics and risk factors for mortality among COVID-19 hospitalized patients in UAE: Does ethnic origin have an impact	Plos One		10.1371/journal.pone.0264547
Journal Article	A. Acay; F. Erdenen; E. Altunoglu; H. Erman; C. Muderrisoglu; G. G. Korkmaz; R. Gelisgen; O. Tabak; H. Uzun	2013	Evaluation of Serum Paraoxonase and Arylesterase Activities in Subjects with Asthma and Chronic Obstructive Lung Disease	Clinical Laboratory		10.7754/Clin.Lab.2013.121144
Journal Article	T. L. Adair-Kirk; J. J. Atkinson; G. L. Griffin; M. A. Watson; D. G. Kelley; D. DeMello; R. M. Senior; T. Betsuyaku	2008	Distal airways in mice exposed to cigarette smoke - Nrf2-regulated genes are increased in Clara cells	American Journal of Respiratory Cell and Molecular Biology		10.1165/rcmb.2007-0295OC
Journal Article	I. M. Adcock; B. Cosio; L. Tsaprouni; P. J. Barnes; K. Ito	2005	Redox regulation of histone deacetylases and glucocorticoid-mediated inhibition of the inflammatory response	Antioxidants & Redox Signaling		10.1089/ars.2005.7.144
Journal Article	D. Adenuga; I. Rahman	2007	Oxidative Stress, Histone Deacetylase and Corticosteroid Resistance in Severe Asthma and COPD	Current Respiratory Medicine Reviews		10.2174/157339807779941857
Journal Article	R. A. Adler; H. L. Funkhouser; V. I. Petkov; M. M. Berger	2003	Glucocorticoid-induced osteoporosis in patients with sarcoidosis	American Journal of the Medical Sciences		10.1097/00000441-200301000-00001
Journal Article	M. Afonso; C. Silva; I. Pinho; A. Vale; A. Fernandes	2020	A RARE MUTATION ON ALPHA-1 ANTITRYPSIN DEFICIT AND LUNG FIBROSIS: CASE REPORT	Sarcoidosis Vasculitis and Diffuse Lung Diseases		10.36141/svdld.v37i4.9877
Journal Article	M. Afzal; I. Kazmi; F. A. Al-Abbasi; S. Alshehri; M. M. Ghoneim; S. S. Imam; M. S. Nadeem; M. H. Al-Zahrani; S. I. Alzarea; A. Alquraini	2021	Current Overview on Therapeutic Potential of Vitamin D in Inflammatory Lung Diseases	Biomedicines		10.3390/biomedicines9121843
Journal Article	A. Agacdiken; I. Basyigit; M. Ozden; F. Yildiz; D. Ural; H. Maral; H. Boyaci; A. Ilgazi; B. Komsuoglu	2004	The effects of antioxidants on exercise-induced lipid peroxidation in patients with COPD	Respirology		10.1111/j.1440-1843.2003.00526.x
Journal Article	T. Aggarwal; R. Wadhwa; V. Rohil; P. K. Maurya	2018	Biomarkers of oxidative stress and protein-protein interaction in chronic obstructive pulmonary disease	Archives of Physiology and Biochemistry		10.1080/13813455.2017.1387796
Journal Article	T. Aggarwal; R. Wadhwa; N. Thapliyal; K. Sharma; V. Rani; P. K. Maurya	2019	Oxidative, inflammatory, genetic, and epigenetic biomarkers associated with chronic obstructive pulmonary disorder	Journal of Cellular Physiology		10.1002/jcp.27181
Journal Article	A. H. Agler; R. G. Crystal; J. G. Mezey; J. Fuller; C. Gao; J. G. Hansen; P. A. Cassano	2013	Differential Expression of Vitamin E and Selenium-Responsive Genes by Disease Severity in Chronic Obstructive Pulmonary Disease	Copd-Journal of Chronic Obstructive Pulmonary Disease		10.3109/15412555.2012.761958
Journal Article	A. H. Agler; T. Kurth; J. M. Gaziano; J. E. Buring; P. A. Cassano	2010	Randomized vitamin E supplementation and risk of Chronic Lung Disease (CLD) in the women's health study	American journal of respiratory and critical care medicine	Journal article; Conference proceeding
Journal Article	A. H. Agler; T. Kurth; J. M. Gaziano; J. E. Buring; P. A. Cassano	2011	Randomised vitamin E supplementation and risk of chronic lung disease in the Women's Health Study	Thorax		10.1136/thx.2010.155028
Journal Article	A. H. Agler; T. Kurth; J. M. Gaziano; J. E. Buring; P. A. Cassano	2011	Randomised vitamin E supplementation and risk of chronic lung disease in the Women's Health Study	Thorax	Journal article	10.1136/thx.2010.155028
Journal Article	A. Agrawal	2017	Increased oxidative stress and depleted antioxidant capacity in chronic obstructive pulmonary disease: Searching for applications	Lung India		10.4103/lungindia.lungindia_223_17
Journal Article	A. Agrawal; U. Mabalirajan	2016	Rejuvenating cellular respiration for optimizing respiratory function: targeting mitochondria	American Journal of Physiology-Lung Cellular and Molecular Physiology		10.1152/ajplung.00320.2015
Journal Article	J. A. Aguiar; A. Tamminga; B. Lobb; R. D. Huff; J. P. Nguyen; Y. Kim; A. Dvorkin-Gheva; M. R. Stampfli; A. C. Doxey; J. A. Hirota	2019	The impact of cigarette smoke exposure, COPD, or asthma status on ABC transporter gene expression in human airway epithelial cells	Scientific Reports		10.1038/s41598-018-36248-9
Journal Article	A. Ahmad; M. M. Hossain; U. Singhal; N. Islam	2013	Comparative study of marker of oxidative stress among normotensive, pre-hypertensive and hypertensive subjects	Biomedical Research-India
Journal Article	A. Ahmad; M. Shameem; Q. Husain	2013	Altered oxidant-antioxidant levels in the disease prognosis of chronic obstructive pulmonary disease	International Journal of Tuberculosis and Lung Disease		10.5588/ijtld.12.0512
Journal Article	S. Ahmad; S. Arora; S. Khan; M. Mohsin; A. Mohan; K. Manda; M. A. Syed	2021	Vitamin D and its therapeutic relevance in pulmonary diseases	Journal of Nutritional Biochemistry		10.1016/j.jnutbio.2020.108571
Journal Article	T. Ahmad; U. Mabalirajan; B. Ghosh; A. Agrawal	2010	Altered Asymmetric Dimethyl Arginine Metabolism in Allergically Inflamed Mouse Lungs	American Journal of Respiratory Cell and Molecular Biology		10.1165/rcmb.2009-0137RC
Journal Article	A. Ahmadi; M. H. Eftekhari; Z. Mazloom; M. Masoompour; M. Fararooei; M. H. Eskandari; S. Mehrabi; A. Bedeltavana; M. Famouri; M. Zare; et al.	2020	Fortified whey beverage for improving muscle mass in chronic obstructive pulmonary disease: a single-blind, randomized clinical trial	Respiratory research	Journal article	10.1186/s12931-020-01466-1
Journal Article	A. Ahmadi; M. H. Eftekhari; Z. Mazloom; M. Masoompour; M. Fararooei; M. H. Eskandari; S. Mehrabi; A. Bedeltavana; M. Famouri; M. Zare; N. Nasimi; Z. Sohrabi	2020	Fortified whey beverage for improving muscle mass in chronic obstructive pulmonary disease: a single-blind, randomized clinical trial	Respiratory Research		10.1186/s12931-020-01466-1
Journal Article	M. Aichner; A. Pizzini; K. Watzinger; T. Sonnweber; I. Tancevski; G. Weiss; J. Loffler-Ragg	2017	Iron deficiency in COPD patients: can it be linked to disease severity and pulmonary hypertension?	Wiener Klinische Wochenschrift
Journal Article	A. P. Aishwarya; A. Saxena; B. Bansiwal	2022	A study of role of intravenous magnesium sulphate in acute exacerbation of COPD in a tertiary centre	Lung India	Journal article; Conference proceeding
Journal Article	H. Aizawa; A. Koarai; Y. Shishikura; S. Yanagisawa; M. Yamaya; H. Sugiura; T. Numakura; M. Yamada; T. Ichikawa; N. Fujino; M. Noda; Y. Okada; M. Ichinose	2018	Oxidative stress enhances the expression of IL-33 in human airway epithelial cells	Respiratory Research		10.1186/s12931-018-0752-9
Journal Article	A. Al Faraj; A. S. Shaik; S. Afzal; B. Al Sayed; R. Halwani	2014	MR imaging and targeting of a specific alveolar macrophage subpopulation in LPS-induced COPD animal model using antibody-conjugated magnetic nanoparticles	International Journal of Nanomedicine		10.2147/ijn.S59394
Journal Article	A. Al Faraj; A. S. Shaik; M. A. Pureza; M. Alnafea; R. Halwani	2014	Preferential Macrophage Recruitment and Polarization in LPS-Induced Animal Model for COPD: Noninvasive Tracking Using MRI	Plos One		10.1371/journal.pone.0090829
Journal Article	M. A. Al-Azzawi; M. M. N. AboZaid; R. A. L. Ibrahem; M. A. Sakr	2020	Therapeutic effects of black seed oil supplementation on chronic obstructive pulmonary disease patients: A randomized controlled double blind clinical trial	Heliyon		10.1016/j.heliyon.2020.e04711
Journal Article	M. A. Al-Azzawi; M. M. N. AboZaid; R. A. L. Ibrahem; M. A. Sakr	2020	Therapeutic effects of black seed oil supplementation on chronic obstructive pulmonary disease patients: A randomized controlled double blind clinical trial	Heliyon	Journal article	10.1016/j.heliyon.2020.e04711
Journal Article	M. A. Al-Azzawi; A. H. Ghoneim; I. Elmadbouh	2017	EVALUATION OF VITAMIN D, VITAMIN D BINDING PROTEIN GENE POLYMORPHISM WITH OXIDANT - ANTIOXIDANT PROFILES IN CHRONIC OBSTRUCTIVE PULMONARY DISEASE	Journal of Medical Biochemistry		10.1515/jomb-2017-0012
Journal Article	A. Alavi Foumani; M. Mehrdad; A. Jafarinezhad; K. Nokani; A. Jafari	2019	Impact of vitamin D on spirometry findings and quality of life in patients with chronic obstructive pulmonary disease: a randomized, double-blinded, placebo-controlled clinical trial	International journal of chronic obstructive pulmonary disease	Journal article	10.2147/COPD.S207400
Journal Article	G. D. Albano; R. P. Gagliardo; A. M. Montalbano; M. Profita	2022	Overview of the Mechanisms of Oxidative Stress: Impact in Inflammation of the Airway Diseases	Antioxidants		10.3390/antiox11112237
Journal Article	P. Albert; P. M. A. Calverley	2008	Drugs (including oxygen) in severe COPD	European Respiratory Journal		10.1183/09031936.00116707
Journal Article	U. Alehagen; P. Johansson; M. Bjornstedt; A. Rosen; C. Post; J. Aaseth	2016	Relatively high mortality risk in elderly Swedish subjects with low selenium status	European Journal of Clinical Nutrition		10.1038/ejcn.2015.92
Journal Article	A. Ali; N. Khan; A. Qadir; M. H. Warsi; A. Ali; A. Tahir	2022	Identification of the Phytoconstituents in Methanolic Extract of Adhatoda Vasica L. Leaves by GC-MS Analysis and Its Antioxidant Activity	Journal of Aoac International		10.1093/jaoacint/qsab113
Journal Article	M. K. Ali; R. Y. Kim; R. Karim; J. R. Mayall; K. L. Martin; A. Shahandeh; F. Abbasian; M. R. Starkey; V. Loustaud-Ratti; D. Johnstone; E. A. Milward; P. M. Hansbro; J. C. Horvat	2017	Role of iron in the pathogenesis of respiratory disease	International Journal of Biochemistry & Cell Biology		10.1016/j.biocel.2017.05.003
Journal Article	M. Alisamir; M. Ebrahimi; F. Rahim	2022	Anemia in chronic obstructive pulmonary disease: A systematic review	Respiratory Investigation		10.1016/j.resinv.2022.03.006
Journal Article	J. Allen	2008	INHALED GLUTATHIONE FOR THE PREVENTION OF AIR POLLUTION-RELATED HEALTH EFFECTS: A BRIEF REVIEW	Alternative Therapies in Health and Medicine
Journal Article	D. S. Allen-Gipson; M. C. Zimmerman; H. Zhang; G. Castellanos; J. K. O'Malley; H. Alvarez-Ramirez; K. Kharbanda; J. H. Sisson; T. A. Wyatt	2013	Smoke Extract Impairs Adenosine Wound Healing Implications of Smoke-Generated Reactive Oxygen Species	American Journal of Respiratory Cell and Molecular Biology		10.1165/rcmb.2011-0273OC
Journal Article	I. F. Almeida; E. Fernandes; J. Lima; P. Valentao; P. B. Andrade; R. M. Seabra; P. C. Costa; M. F. Bahia	2009	Oxygen and Nitrogen Reactive Species Are Effectively Scavenged by Eucalyptus globulus Leaf Water Extract	Journal of Medicinal Food		10.1089/jmf.2008.0046
Journal Article	A. M. Alnuqaydan; A. G. Almutary; M. Azam; B. Manandhar; G. De Rubis; T. Madheswaran; K. R. Paudel; P. M. Hansbro; D. K. Chellappan; K. Dua	2022	Phytantriol-Based Berberine-Loaded Liquid Crystalline Nanoparticles Attenuate Inflammation and Oxidative Stress in Lipopolysaccharide-Induced RAW264.7 Macrophages	Nanomaterials		10.3390/nano12234312
Journal Article	M. D. Altose	2003	Approaches to slowing the progression of COPD	Current Opinion in Pulmonary Medicine		10.1097/00063198-200303000-00006
Journal Article	P. Alugoju; V. Swamy; N. V. A. Anthikapalli; T. Tencomnao	2022	Health benefits of astaxanthin against age-related diseases of multiple organs: A comprehensive review	Critical Reviews in Food Science and Nutrition		10.1080/10408398.2022.2084600
Journal Article	C. A. Amado; P. Munoz; M. Garcia-Unzueta; J. Aguero; S. Tello; P. Fueyo; C. Vega; B. A. Lavin; R. A. Guerra; C. Casanova	2021	High parathyroid hormone predicts exacerbations in COPD patients with hypovitaminosis D	Respiratory Medicine		10.1016/j.rmed.2021.106416
Journal Article	A. F. Amaral; L. Gallo; H. Vannucchi; J. C. Crescêncio; E. O. Vianna; J. A. Martinez	2012	The effect of acute magnesium loading on the maximal exercise performance of stable chronic obstructive pulmonary disease patients	Clinics (Sao Paulo, Brazil)	Journal article	10.6061/clinics/2012(06)12
Journal Article	V. N. Ambade; A. N. Sontakke; M. S. Barthwal; R. Tyagi; D. R. Basannar	2015	Diagnostic Utility of Biomarkers in COPD	Respiratory Care		10.4187/respcare.03753
Journal Article	P. Ambrosino; I. L. Calcaterra; M. Mosella; R. Formisano; S. E. D'Anna; T. Bachetti; G. Marcuccio; B. Galloway; F. P. Mancini; A. Papa; A. Motta; M. N. D. Di Minno; M. Maniscalco	2022	Endothelial Dysfunction in COVID-19: A Unifying Mechanism and a Potential Therapeutic Target	Biomedicines		10.3390/biomedicines10040812
Journal Article	J. Ameille; J. C. Dalphin; A. Descatha; J. C. Pairon	2006	Occupational chronic obstructive pulmonary disease : a poorly understood disease	Revue Des Maladies Respiratoires		10.1019/20064044
Journal Article	W. Amjad; W. Qureshi; R. R. Singh; S. Richter	2021	Nutritional deficiencies and predictors of mortality in diabetic and nondiabetic gastroparesis	Annals of Gastroenterology		10.20524/aog.2021.0660
Journal Article	S. N. Ampikaipakan; D. A. Hughes; J. C. Hughes; T. Amen; G. Bentham; A. M. Wilson	2011	Vitamin D and COPD: seasonal variation is important	Thorax		10.1136/thx.2009.134338
Journal Article	A. Anand; N. Uppal; M. Stanbrook	2015	Vitamin D supplementation in patients with COPD: Twitter discussions on behalf of the University of Toronto Respirology and Sleep Journal Club	Lancet Respiratory Medicine		10.1016/s2213-2600(15)00284-2
Journal Article	S. Anand; A. Jain; D. Gothi; S. Vaidya; R. Sah	2023	Prevalence, risk factors and effects of restless legs syndrome in COPD patients	Monaldi Archives for Chest Disease		10.4081/monaldi.2022.2167
Journal Article	C. Anar; M. Y. Yavuz; F. Guldaval; Y. Varol; D. Kalenci	2018	Assessment of osteoporosis using the FRAX method and the importance of vitamin D levels in COPD patients	Multidisciplinary Respiratory Medicine		10.1186/s40248-017-0116-1
Journal Article	S. K. Andersen; A. L. S. Hardis; O. D. Tupper; A. M. B. Soja; B. Nilsson; C. S. Ulrik; J. R. Andersen	2018	Small intestinal absorption in patients with chronic obstructive pulmonary disease complicated by cor pulmonale - A pilot study	Clinical Nutrition Espen		10.1016/j.clnesp.2018.01.007
Journal Article	I. Andersson; A. Gronberg; F. Slinde; I. Bosaeus; S. Larsson	2007	Vitamin and mineral status in elderly patients with chronic obstructive pulmonary disease	Clinical Respiratory Journal		10.1111/j.1752-699X.2007.00003.x
Journal Article	P. W. Andreotta; S. Arold; J. Kenyon; D. Spicer; P. Woodman; E. Berry; T. Brogan; S. Kong; P. Okerholm; V. Russell; R. W. Clarke; D. L. Hava	2018	Inhaled calcium salts inhibit tobacco smoke-induced inflammation by modulating expression of chemokines and cytokines	Pulmonary Pharmacology & Therapeutics		10.1016/j.pupt.2018.10.004
Journal Article	M. Anile; V. Telha; D. Diso; T. De Giacomo; S. Sciomer; E. A. Rendina; G. F. Coloni; F. Venuta	2012	Left atrial size predicts the onset of atrial fibrillation after major pulmonary resections	European Journal of Cardio-Thoracic Surgery		10.1093/ejcts/ezr174
Journal Article	E. Anitua; R. Tierno; M. H. Alkhraisat	2022	Current opinion on the role of vitamin D supplementation in respiratory infections and asthma/COPD exacerbations: A need to establish publication guidelines for overcoming the unpublished data	Clinical Nutrition		10.1016/j.clnu.2022.01.029
Journal Article	R. Anour; O. Andrukhova; E. Ritter; U. Zeitz; R. G. Erben	2012	Klotho Lacks a Vitamin D Independent Physiological Role in Glucose Homeostasis, Bone Turnover, and Steady-State PTH Secretion In Vivo	Plos One		10.1371/journal.pone.0031376
Journal Article	M. A. Ansari; S. Ansari; Z. Memon	2010	Does antioxidant ascorbic acid supplementation delay lung function deterioration in stable patients with chronic obstructive? Pulmonary disease	Rawal medical journal	Journal article
Journal Article	S. F. Ansari; M. Memon; N. Brohi; A. Tahir	2019	N-acetylcysteine in the Management of Acute Exacerbation of Chronic Obstructive Pulmonary Disease	Cureus		10.7759/cureus.6073
Journal Article	S. F. Ansari; M. Memon; N. Brohi; A. Tahir	2019	N-acetylcysteine in the management of acute exacerbation of chronic obstructive pulmonary disease	Cureus	Journal article	10.7759/cureus.6073
Journal Article	R. Antonelli-Incalzi; C. Pedone	2007	Respiratory effects of beta-adrenergic receptor blockers	Current Medicinal Chemistry		10.2174/092986707780362853
Journal Article	M. A. Antunes; M. Lopes-Pacheco; P. R. M. Rocco	2021	Oxidative Stress-Derived Mitochondrial Dysfunction in Chronic Obstructive Pulmonary Disease: A Concise Review	Oxidative Medicine and Cellular Longevity		10.1155/2021/6644002
Journal Article	B. Antus	2016	Oxidative Stress Markers in Sputum	Oxidative Medicine and Cellular Longevity		10.1155/2016/2930434
Journal Article	B. Antus; C. Paska; I. Barta	2018	Monitoring antioxidant enzyme activity in patients with COPD exacerbations	European Respiratory Journal		10.1183/13993003.congress-2018.PA2010
Journal Article	B. Antus; C. Paska; B. Simon; I. Barta	2018	Monitoring Antioxidant Enzyme Activity during Exacerbations of Chronic Obstructive Pulmonary Disease	Copd-Journal of Chronic Obstructive Pulmonary Disease		10.1080/15412555.2018.1535581
Journal Article	S. Apperley; H. Y. Park; D. T. Holmes; S. F. P. Man; D. Tashkin; R. A. Wise; J. E. Connett; D. D. Sin	2015	Serum Bilirubin and Disease Progression in Mild COPD	Chest		10.1378/chest.14-2150
Journal Article	R. Aquilani; G. D'Antona; P. Baiardi; A. Gambino; P. Iadarola; S. Viglio; E. Pasini; M. Verri; A. Barbieri; F. Boschi	2014	Essential Amino Acids and Exercise Tolerance in Elderly Muscle-Depleted Subjects with Chronic Diseases: A Rehabilitation without Rehabilitation?	Biomed Research International		10.1155/2014/341603
Journal Article	O. Araki; Y. Matsumura; T. Inoue; Y. Karube; S. Maeda; S. Kobayashi; M. Chida	2018	Association of Perioperative Redox Balance on Long-Term Outcome in Patients Undergoing Lung Resection	Annals of Thoracic and Cardiovascular Surgery		10.5761/atcs.oa.17-00127
Journal Article	N. P. D. Araujo; N. A. de Matos; S. L. A. Mota; A. B. F. de Souza; S. D. Cangussu; R. C. A. de Menezes; F. S. Bezerra	2020	Quercetin Attenuates Acute Lung Injury Caused by Cigarette Smoke Both In Vitro and In Vivo	Copd-Journal of Chronic Obstructive Pulmonary Disease		10.1080/15412555.2020.1749253
Journal Article	J. J. Arcaroli; J. E. Hokanson; E. Abraham; M. Geraci; J. R. Murphy; R. P. Bowler; C. A. Dinarello; L. Silveira; J. Sankoff; D. Heyland; P. Wischmeyer; J. D. Crapo	2009	Extracellular Superoxide Dismutase Haplotypes Are Associated with Acute Lung Injury and Mortality	American Journal of Respiratory and Critical Care Medicine		10.1164/rccm.200710-1566OC
Journal Article	K. Archontogeorgis; A. Voulgaris; E. Nena; A. Zissimopoulos; I. Bouloukaki; S. E. Schiza; P. Steiropoulos	2022	Vitamin D Levels in Patients with Overlap Syndrome, Is It Associated with Disease Severity?	Journal of Personalized Medicine		10.3390/jpm12101693
Journal Article	M. E. Ardestani; S. Onvani; A. Esmailzadeh; A. Feizi; L. Azadbakht	2017	Adherence to Dietary Approaches to Stop Hypertension (DASH) Dietary Pattern in Relation to Chronic Obstructive Pulmonary Disease (COPD): A Case-Control Study	Journal of the American College of Nutrition		10.1080/07315724.2017.1326858
Journal Article	A. Arian; S. G. M. Moghadam; T. Kazemi; M. Zardast; A. Zarban	2018	Trial of Atorvastatin on Serum Interleukin-6, Total Antioxidant Capacity, C-Reactive Protein, and Alpha-1 Antitrypsin in Patients with Chronic Obstructive Pulmonary Disease	Journal of Research in Pharmacy Practice		10.4103/jrpp.JRPP_17_93
Journal Article	A. Arian; S. Mortazavi Moghadam; T. Kazemi; M. Zardast; A. Zarban	2018	Trial of atorvastatin on serum interleukin-6, total antioxidant capacity, C-reactive protein, and alpha-1 antitrypsin in patients with chronic obstructive pulmonary disease	Journal of research in pharmacy practice	Journal article	10.4103/jrpp.JRPP_17_93
Journal Article	C. Arja; K. M. Surapaneni; P. Raya; C. Adimoolam; B. Balisetty; K. R. Kanala	2013	Oxidative stress and antioxidant enzyme activity in South Indian male smokers with chronic obstructive pulmonary disease	Respirology		10.1111/resp.12118
Journal Article	H. Arshad; A. Siokis; R. Franke; A. Habib; J. C. L. Alfonso; Y. Poliakova; E. Lucke; K. Michaelis; M. Bronstrup; M. Meyer-Hermann; U. Bilitewski; J. Vila; L. Abel; T. Illig; J. Schreiber; F. Pessler	2022	Reprogramming of Amino Acid Metabolism Differs between Community-Acquired Pneumonia and Infection-Associated Exacerbation of Chronic Obstructive Pulmonary Disease	Cells		10.3390/cells11152283
Journal Article	K. P. Asante; D. Ansong; S. Kaali; S. Adjei; M. Lievens; L. N. Badu; P. A. Darko; P. B. Y. Buabeng; O. Boahen; T. M. Rettig; C. Agutu; S. B. E. Harrison; Y. Ntiamoah; J. A. Anim; E. Adeniji; A. A. Dornudo; E. Gvozdenovic; D. Dosoo; D. Sambian; H. Owusu-Boateng; E. A. Wilson; F. Prempeh; P. Vandoolaeghe; L. Schuerman; S. Owusu-Agyei; T. Agbenyega; O. Ofori-Anyinam	2020	Immunogenicity and safety of the RTS,S/AS01 malaria vaccine co-administered with measles, rubella and yellow fever vaccines in Ghanaian children: A phase IIIb, multi-center, non-inferiority, randomized, open, controlled trial	Vaccine		10.1016/j.vaccine.2020.03.014
Journal Article	S. Ashique; G. De Rubis; E. Sirohi; N. Mishra; M. Rihan; A. Garg; R. J. Reyes; B. Manandhar; S. Bhatt; N. K. Jha; T. G. Singh; G. Gupta; S. K. Singh; D. K. Chellappan; K. R. Paudel; P. M. Hansbro; B. G. Oliver; K. Dua	2022	Short Chain Fatty Acids: Fundamental mediators of the gut-lung axis and their involvement in pulmonary diseases	Chemico-Biological Interactions		10.1016/j.cbi.2022.110231
Journal Article	T. Ashmore; B. O. Fernandez; C. Branco-Price; J. A. West; A. S. Cowburn; L. C. Heather; J. L. Griffin; R. S. Johnson; M. Feelisch; A. J. Murray	2014	Dietary nitrate increases arginine availability and protects mitochondrial complex I and energetics in the hypoxic rat heart	Journal of Physiology-London		10.1113/jphysiol.2014.275263
Journal Article	M. R. Aslani; N. Abdollahi; S. Matin; A. Zakeri; H. Ghobadi	2023	Effect of crocin of Crocus sativus L. on serum inflammatory markers (IL-6 and TNF-alpha) in chronic obstructive pulmonary disease patients: a randomised, double-blind, placebo-controlled trial	British Journal of Nutrition		10.1017/s0007114522003397
Journal Article	M. R. Aslani; N. Abdollahi; S. Matin; A. Zakeri; H. Ghobadi	2023	Effect of Crocin of Crocus sativus L. on Serum Inflammatory Markers (IL-6 and TNF-α) in COPD patients: a Randomized, Double-Blind, Placebo-Controlled Trial	British journal of nutrition	Journal article	10.1017/S0007114522003397
Journal Article	E. Atlantis; B. Cochrane	2016	The association of dietary intake and supplementation of specific polyunsaturated fatty acids with inflammation and functional capacity in chronic obstructive pulmonary disease: a systematic review	International Journal of Evidence-Based Healthcare		10.1097/xeb.0000000000000056
Journal Article	A. Attia; T. Mohammed; U. Abd Al Aziz	2015	The relationship between serum hepcidin level and hypoxemia in the COPD patients	Egyptian Journal of Chest Diseases and Tuberculosis		10.1016/j.ejcdt.2014.09.008
Journal Article	M. Aubier; R. Marthan; P. Berger; A. Chambellan; P. Chanez; B. Aguilaniu; P. Y. Brillet; P. R. Burgel; A. Chaouat; P. Devillier; R. Escamilla; R. Louis; H. Mal; J. F. Muir; T. Perez; T. Similowski; B. Wallaert; N. Roche	2010	COPD and inflammation: Statement from a French expert group: Inflammation and remodelling mechanisms	Revue Des Maladies Respiratoires		10.1016/j.rmr.2010.10.004
Journal Article	C. Audousset; T. McGovern; J. G. Martin	2021	Role of Nrf2 in Disease: Novel Molecular Mechanisms and Therapeutic Approaches - Pulmonary Disease/Asthma	Frontiers in Physiology		10.3389/fphys.2021.727806
Journal Article	E. Avci; G. A. Avci	2018	IMPORTANT BIOMARKERS THAT PLAY A ROLE IN THE CHRONIC OBSTRUCTIVE PULMONARY DISEASE PROCESS	Journal of Medical Biochemistry		10.1515/jomb-2017-0035
Journal Article	I. Avitan; Y. Halperin; T. Saha; N. Bloch; D. Atrahimovich; B. Polis; A. O. Samson; O. Braitbard	2021	Towards a Consensus on Alzheimer's Disease Comorbidity?	Journal of Clinical Medicine		10.3390/jcm10194360
Journal Article	A. A. Awadh; D. E. Hilleman; E. Knezevich; M. A. Malesker; J. C. Gallagher	2021	Vitamin D supplements: The pharmacists' perspective	Journal of the American Pharmacists Association		10.1016/j.japh.2021.02.002
Journal Article	Y. Aydemir; O. Aydemir; A. Sengul; H. Coban; A. C. Gungen; C. Tasdemir; H. Duzenli	2016	Comparison Of Oxidant/antioxidant Balance In COPD And Non-COPD Smokers	American Journal of Respiratory and Critical Care Medicine
Journal Article	Y. Aydemir; O. Aydemir; A. Sengul; A. C. Gungen; H. Coban; C. Tasdemir; H. Duzenli; A. Sehitogullari	2019	Comparison of oxidant/antioxidant balance in COPD and non-COPD smokers	Heart & Lung		10.1016/j.hrtlng.2019.07.005
Journal Article	G. Aydin; E. Cicek; M. Akdogan; O. Gokalp	2003	Histopathological and biochemical changes in lung tissues of rats following administration of fluoride over several generations	Journal of Applied Toxicology		10.1002/jat.935
Journal Article	H. Ayoglu; U. Sezer; M. Akin; D. Okyay; F. Ayoglu; M. Can; G. Kucukosman; O. Piskin; B. Aydin; M. Cimencan; A. Gur; I. Turan	2016	Selenium, copper, zinc, iron levels and mortality in patients with sepsis and systemic inflammatory response syndrome in Western Black Sea Region, Turkey	Journal of the Pakistan Medical Association
Journal Article	N. Azab; R. El-Helbawy; G. Abd-Elaal; E. El-Naggar	2020	Antioxidant and gouty arthritis in chronic obstructive pulmonary disease: the perplexing uric acid molecule	Egyptian Journal of Chest Diseases and Tuberculosis		10.4103/ejcdt.ejcdt_139_19
Journal Article	H. S. Aziz; A. I. Blamoun; M. K. Shubair; M. M. F. Ismail; V. A. DeBari; M. A. Khan	2005	Serum magnesium levels and acute exacerbation of chronic obstructive pulmonary disease: A retrospective study	Annals of Clinical and Laboratory Science
Journal Article	E. Babaoglu; H. Kilic; H. Hezer; O. Dag; E. Parlak; A. Senturk; A. Karalezli; M. Alisik; O. Erel; H. C. Hasanoglu	2016	Comparison of thiol/disulphide homeostasis parameters in patients with COPD, asthma and ACOS	European Review for Medical and Pharmacological Sciences
Journal Article	K. A. Bachmann; T. J. Sullivan; L. Jauregui; J. Reese; K. Miller; L. Levine	1994	Drug interactions of H2-receptor antagonists	Scandinavian journal of gastroenterology, supplement	Journal article; Conference proceeding
Journal Article	A. A. B. Badawy	2020	Immunotherapy of COVID-19 with poly (ADP-ribose) polymerase inhibitors: starting with nicotinamide	Bioscience Reports		10.1042/bsr20202856
Journal Article	T. K. Baginski; K. Dabbagh; C. Satiawatcharaphong; D. C. Swinney	2006	Cigarette smoke synergistically enhances respiratory mucin induction by proinflammatory stimuli	American Journal of Respiratory Cell and Molecular Biology		10.1165/rcmb.2005-0259OC
Journal Article	J. Bajpai; V. Prakash; S. Kant; A. K. Verma; A. Srivastava; D. K. Bajaj; M. K. Ahmad; A. Agarwal	2017	Study of oxidative stress biomarkers in chronic obstructive pulmonary disease and their correlation with disease severity in north Indian population cohort	Lung India		10.4103/lungindia.lungindia_205_16
Journal Article	J. Baker; M. Hammond; J. Dungwa; A. Higham; S. Lea; D. Singh	2020	Alveolar presence of red blood cells correlates with alveolar macrophage iron levels in COPD	European Respiratory Journal		10.1183/13993003.congress-2020.2286
Journal Article	J. M. Baker; A. Baba-Dikwa; R. J. Shah; S. Lea; D. Singh	2022	Gallium protoporphyrin as an antimicrobial for non-typeable Haemophilus influenzae in COPD patients	Life Sciences		10.1016/j.lfs.2022.120794
Journal Article	J. M. Baker; M. Hammond; J. Dungwa; R. J. Shah; A. Montero-Fernandez; A. Higham; S. Lea; D. Singh	2021	Red Blood Cell-Derived Iron Alters Macrophage Function in COPD	Biomedicines		10.3390/biomedicines9121939
Journal Article	J. R. Baker; L. E. Donnelly; P. J. Barnes	2020	Senotherapy A New Horizon for COPD Therapy	Chest		10.1016/j.chest.2020.01.027
Journal Article	K. E. Baker; S. J. Bonvini; C. Donovan; R. E. Foong; B. Han; A. Jha; Y. Shaifta; M. Smit; J. R. Johnson; L. M. Moir	2014	Novel drug targets for asthma and COPD: Lessons learned from in vitro and in vivo models	Pulmonary Pharmacology & Therapeutics		10.1016/j.pupt.2014.05.008
Journal Article	A. Bakhtiar	2016	Effect of ubiquinone administration to lactic acid and 6 MWT on stable chronic obstructive pulmonary disease patient group B and D	Respirology (Carlton, Vic.)	Journal article; Conference proceeding	10.1111/resp.12939_15
Journal Article	G. K. Balasuriya; M. Mohsenipour; K. Brassington; A. Dobric; S. N. De Luca; K. Mou; H. J. Seow; C. Y. Q. Lee; M. Herath; S. M. H. Chan; R. Vlahos; E. L. Hill-Yardin	2020	Ebselen prevents cigarette smoke-induced gastrointestinal dysfunction in mice	Clinical Science		10.1042/cs20200886
Journal Article	S. Baldi; R. Aquilani; G. D. Pinna; P. Poggi; A. De Martini; C. Bruschi	2010	Fat-free mass change after nutritional rehabilitation in weight losing COPD: role of insulin, C-reactive protein and tissue hypoxia	International journal of chronic obstructive pulmonary disease	Journal article	10.2147/copd.s7739
Journal Article	F. R. Baldrick; J. S. Elborn; J. V. Woodside; K. Treacy; J. Bradley; B. Schock; M. Ennis; K. Dollin; A. McGinty; I. S. Young; M. C. McKinley	2012	Vitamin D status in chronic obstructive pulmonary disease	Proceedings of the Nutrition Society		10.1017/s0029665112001553
Journal Article	J. A. B. Balfour; L. R. Wiseman	1999	Moxifloxacin	Drugs
Journal Article	P. Balsam; M. Gawalko; M. Peller; A. Tyminska; K. Ozieranski; M. Zaleska; K. Zukowska; K. Szepietowska; K. Maciejewski; M. Grabowski; M. Borkowski; L. Koltowski; A. Praska-Oginska; I. Zaboyska; G. Opolski; J. Bednarski	2018	Clinical characteristics and thromboembolic risk of atrial fibrillation patients with and without congestive heart failure. Results from the CRATF study	Medicine		10.1097/md.0000000000013074
Journal Article	W. H. Ban; C. K. Rhee	2022	Role of Nuclear Factor Erythroid 2-Related Factor 2 in Chronic Obstructive Pulmonary Disease	Tuberculosis and Respiratory Diseases		10.4046/trd.2021.0162
Journal Article	U. Baneen; S. Naseem	2019	Correlation of severity of chronic obstructive pulmonary disease with serum vitamin-D level	Journal of Family Medicine and Primary Care		10.4103/jfmpc.jfmpc_404_19
Journal Article	A. Banerjee; R. Panettieri	2012	Vitamin D modulates airway smooth muscle function in COPD	Current Opinion in Pharmacology		10.1016/j.coph.2012.01.014
Journal Article	M. J. Bao; J. Shen; Y. L. Jia; F. F. Li; W. J. Ma; H. J. Shen; L. L. Shen; X. X. Lin; L. H. Zhang; X. W. Dong; Y. C. Xie; Y. Q. Zhao; Q. M. Xie	2013	Apple polyphenol protects against cigarette smoke-induced acute lung injury	Nutrition		10.1016/j.nut.2012.04.008
Journal Article	A. Baralla; A. G. Fois; E. Sotgiu; E. Zinellu; A. A. Mangoni; S. Sotgia; A. Zinellu; P. Pirina; C. Carru	2018	Plasma Proteomic Signatures in Early Chronic Obstructive Pulmonary Disease	Proteomics Clinical Applications		10.1002/prca.201700088
Journal Article	E. Baran	2017	Relationship between Vitamin D and severity in COPD patients	European Respiratory Journal		10.1183/1393003.congress-2017.PA952
Journal Article	A. Barberan-Garcia; D. A. Rodriguez; I. Blanco; J. Gea; Y. Torralba; A. Arbillaga-Etxarri; J. A. Barbera; J. Vilaro; J. Roca; M. Orozco-Levi	2015	Non-anaemic iron deficiency impairs response to pulmonary rehabilitation in COPD	Respirology		10.1111/resp.12591
Journal Article	J. Barnawi; H. B. Tran; E. Roscioli; G. Hodge; H. Jersmann; R. Haberberger; S. Hodge	2016	Pro-phagocytic Effects of Thymoquinone on Cigarette Smoke-exposed Macrophages Occur by Modulation of the Sphingosine-1-phosphate Signalling System	Copd-Journal of Chronic Obstructive Pulmonary Disease		10.3109/15412555.2016.1153614
Journal Article	P. J. Barnes	2001	Future advances in COPD therapy	Respiration		10.1159/000050547
Journal Article	P. J. Barnes	2003	Therapy of chronic obstructive pulmonary disease	Pharmacology & Therapeutics		10.1016/s0163-7258(02)00324-8
Journal Article	P. J. Barnes	2005	Targeting histone deacetylase 2 in chronic obstructive pulmonary disease treatment	Expert Opinion on Therapeutic Targets		10.1517/14728222.9.6.1111
Journal Article	P. J. Barnes	2005	New approaches to COPD	European Respiratory Review		10.1183/09058180.05.00009401
Journal Article	P. J. Barnes	2007	New molecular targets for the treatment of neutrophilic diseases	Journal of Allergy and Clinical Immunology		10.1016/j.jaci.2007.01.015
Journal Article	P. J. Barnes	2008	Emerging Pharmacotherapies for COPD	Chest		10.1378/chest.08-1385
Journal Article	P. J. Barnes	2008	Defective antioxidant gene regulation in COPD: A case for broccoli	American Journal of Respiratory and Critical Care Medicine		10.1164/rccm.200806-956ED
Journal Article	P. J. Barnes	2008	Frontrunners in novel pharmacotherapy of COPD	Current Opinion in Pharmacology		10.1016/j.coph.2008.03.001
Journal Article	P. J. Barnes	2009	Role of HDAC2 in the Pathophysiology of COPD	Annual Review of Physiology		10.1146/annurev.physiol.010908.163257
Journal Article	P. J. Barnes	2010	New Therapies for Chronic Obstructive Pulmonary Disease	Medical Principles and Practice		10.1159/000316368
Journal Article	P. J. Barnes	2013	New anti-inflammatory targets for chronic obstructive pulmonary disease	Nature Reviews Drug Discovery		10.1038/nrd4025
Journal Article	P. J. Barnes	2019	Small airway fibrosis in COPD	International Journal of Biochemistry & Cell Biology		10.1016/j.biocel.2019.105598
Journal Article	P. J. Barnes	2020	Oxidative stress-based therapeutics in COPD	Redox Biology		10.1016/j.redox.2020.101544
Journal Article	P. J. Barnes	2022	Oxidative Stress in Chronic Obstructive Pulmonary Disease	Antioxidants		10.3390/antiox11050965
Journal Article	P. J. Barnes; I. M. Adcock	2009	Glucocorticoid resistance in inflammatory diseases	Lancet		10.1016/s0140-6736(09)60326-3
Journal Article	P. J. Barnes; B. R. Celli	2009	Systemic manifestations and comorbidities of COPD	European Respiratory Journal		10.1183/09031936.00128008
Journal Article	P. J. Barnes; T. T. Hansel	2004	Prospects for new drugs for chronic obstructive pulmonary disease	Lancet		10.1016/s0140-6736(04)17025-6
Journal Article	P. J. Barnes; R. A. Stockley	2005	COPD: current therapeutic interventions and future approaches	European Respiratory Journal		10.1183/09031936.05.00139104
Journal Article	E. Barreiro; B. de la Puente; J. Minguella; J. M. Corominas; S. Serrano; S. N. Hussain; J. Gea	2005	Oxidative stress and respiratory muscle dysfunction in severe chronic obstructive pulmonary disease	American journal of respiratory and critical care medicine	Journal article	10.1164/rccm.200407-887OC
Journal Article	E. Barreiro; L. del Puerto-Nevado; E. Puig-Vilanova; S. Perez-Rial; F. Sanchez; L. Martinez-Galan; S. Rivera; J. Gea; N. Gonzalez-Mangado; G. Peces-Barba	2012	Cigarette smoke-induced oxidative stress in skeletal muscles of mice	Respiratory Physiology & Neurobiology		10.1016/j.resp.2012.02.001
Journal Article	E. Barreiro; C. Fermoselle; M. Mateu-Jimenez; A. Sanchez-Font; L. Pijuan; J. Gea; V. Curull	2013	Oxidative stress and inflammation in the normal airways and blood of patients with lung cancer and COPD	Free Radical Biology and Medicine		10.1016/j.freeradbiomed.2013.08.006
Journal Article	E. Barreiro; V. I. Peinado; J. B. Galdiz; E. Ferrer; J. Mann-Corral; F. Sanchez; J. Gea; J. A. Barbera; E. C. Project	2010	Cigarette Smoke-induced Oxidative Stress A Role in Chronic Obstructive Pulmonary Disease Skeletal Muscle Dysfunction	American Journal of Respiratory and Critical Care Medicine		10.1164/rccm.200908-1220OC
Journal Article	E. Barreiro; E. Puig-Vilanova; A. Salazar-Degracia; S. Pascual-Guardia; C. Casadevall; J. Gea	2018	The phosphodiesterase-4 inhibitor roflumilast reverts proteolysis in skeletal muscle cells of patients with COPD cachexia	Journal of Applied Physiology		10.1152/japplphysiol.00798.2017
Journal Article	E. Barreiro; R. Rabinovich; J. Marin-Corral; J. A. Barbera; J. Gea; J. Roca	2009	Chronic endurance exercise induces quadriceps nitrosative stress in patients with severe COPD	Thorax		10.1136/thx.2008.105163
Journal Article	M. V. Barroso; I. Cattani-Cavalieri; L. de Brito-Gitirana; A. Fautrel; V. Lagente; M. Schmidt; L. C. Porto; B. Romana-Souza; S. S. Valenca; M. Lanzetti	2017	Propolis reversed cigarette smoke-induced emphysema through macrophage alternative activation independent of Nrf2	Bioorganic & Medicinal Chemistry		10.1016/j.bmc.2017.08.026
Journal Article	E. Bathoorn; D. J. Siebos; D. S. Postma; G. H. Koeter; A. J. M. van Oosterhout; M. van der Toorn; H. M. Boezen; H. A. M. Kerstjens	2007	Anti-inflammatory effects of inhaled carbon monoxide in patients with COPD: a pilot study	European Respiratory Journal		10.1183/09031936.00163206
Journal Article	E. Bathoorn; D. J. Slebos; D. S. Postma; G. H. Koeter; A. J. van Oosterhout; M. van der Toorn; H. M. Boezen; H. A. Kerstjens	2007	Anti-inflammatory effects of inhaled carbon monoxide in patients with COPD: a pilot study	The european respiratory journal	Journal article	10.1183/09031936.00163206
Journal Article	E. Bathoorn; D. J. Slebos; D. S. Postma; G. H. Koeter; A. J. van Oosterhout; M. van der Toorn; H. M. Boezen; H. A. Kerstjens	2007	Anti-inflammatory effects of inhaled carbon monoxide in patients with COPD: a pilot study	European respiratory journal	Journal article	10.1183/09031936.00163206
Journal Article	J. Bauer; J. E. Morley; A. Schols; L. Ferrucci; A. J. Cruz-Jentoft; E. Dent; V. E. Baracos; J. A. Crawford; W. Doehner; S. B. Heymsfield; A. Jatoi; K. Kalantar-Zadeh; M. Lainscak; F. Landi; A. Laviano; M. Mancuso; M. Muscaritoli; C. M. Prado; F. Strasser; S. von Haehling; A. J. S. Coats; S. D. Anker	2019	Sarcopenia: A Time for Action. An SCWD Position Paper	Journal of Cachexia Sarcopenia and Muscle		10.1002/jcsm.12483
Journal Article	V. Bayati; M. Radan; M. Dianat; Z. Mansouri; F. Souhrabi	2022	OXR1 signaling pathway as a possible mechanism of elastase-induced oxidative damage in pulmonary cells: the protective role of ellagic acid	Molecular Biology Reports		10.1007/s11033-022-07542-7
Journal Article	K. M. Beeh; J. Beier; N. Koppenhoefer; R. Buhl	2004	Increased glutathione disulfide and nitrosothiols in sputum supernatant of patients with stable COPD	Chest		10.1378/chest.126.4.1116
Journal Article	F. Behlau; B. I. Canteros; G. V. Minsavage; J. B. Jones; J. H. Graham	2011	Molecular Characterization of Copper Resistance Genes from Xanthomonas citri subsp citri and Xanthomonas alfalfae subsp citrumelonis	Applied and Environmental Microbiology		10.1128/aem.03043-10
Journal Article	R. Beijers; H. R. Gosker; A. Schols	2018	Resveratrol for patients with chronic obstructive pulmonary disease: hype or hope?	Current Opinion in Clinical Nutrition and Metabolic Care		10.1097/mco.0000000000000444
Journal Article	R. Beijers; C. van de Bool; B. van den Borst; F. M. E. Franssen; E. F. M. Wouters; A. Schols	2017	Normal Weight but Low Muscle Mass and Abdominally Obese: Implications for the Cardiometabolic Risk Profile in Chronic Obstructive Pulmonary Disease	Journal of the American Medical Directors Association		10.1016/j.jamda.2016.12.081
Journal Article	R. Beijers; L. E. J. van Iersel; L. T. Schuurman; R. J. J. Hageman; S. O. Simons; A. van Helvoort; H. R. Gosker; A. Schols	2022	Effect of targeted nutrient supplementation on physical activity and health-related quality of life in COPD: study protocol for the randomised controlled NUTRECOVER trial	Bmj Open		10.1136/bmjopen-2021-059252
Journal Article	R. J. Beijers; L. E. J. van Iersel; L. T. Schuurman; R. J. J. Hageman; S. O. Simons; A. van Helvoort; H. R. Gosker; A. M. Schols	2022	Effect of targeted nutrient supplementation on physical activity and health-related quality of life in COPD: study protocol for the randomised controlled NUTRECOVER trial	BMJ open	Journal article	10.1136/bmjopen-2021-059252
Journal Article	L. V. Bel'skaya; E. A. Sarf; D. V. Solomatin; V. K. Kosenok	2021	Features of the Metabolic Profile of Saliva in Lung Cancer and COPD: The Effect of Smoking Status	Metabolites		10.3390/metabo11050289
Journal Article	M. Bellocchia; M. Boita; F. Patrucco; C. Ferrero; G. Verri; D. Libertucci; F. Coni; G. Tabbia; A. Mattei; C. Bucca	2015	Vitamin D deficiency and COPD exacerbations: Effect of vitamin D supplementation	European Respiratory Journal		10.1183/13993003.congress-2015.PA3961
Journal Article	M. Bellocchia; M. Masoero; A. Vaudano; A. Ciuffreda; A. Malinovschi; C. Bucca	2013	Vitamin D, exacerbations and hospitalizations in COPD patients	European Respiratory Journal
Journal Article	A. Ben Anes; H. Ben Nasr; A. Garrouche; S. Bchir; Z. Dhaouefi; E. Chabchoub; Z. Tabka; K. Chahed	2019	The Cu/Zn superoxide dismutase+35A/C (rs2234694) variant correlates with altered levels of protein carbonyls and glutathione and associates with severity of COPD in a Tunisian population	Free Radical Research		10.1080/10715762.2019.1572888
Journal Article	A. ben Anes; H. Fetoui; S. Bchir; H. ben Nasr; H. Chahdoura; E. Chabchoub; S. Yacoub; A. Garrouch; M. Benzarti; Z. Tabka; K. Chahed	2014	Increased Oxidative Stress and Altered Levels of Nitric Oxide and Peroxynitrite in Tunisian Patients with Chronic Obstructive Pulmonary Disease: Correlation with Disease Severity and Airflow Obstruction	Biological Trace Element Research		10.1007/s12011-014-0087-4
Journal Article	S. Ben Moussa; I. Sfaxi; Z. Tabka; H. Ben Saad; S. Rouatbi	2014	Oxidative stress and lung function profiles of male smokers free from COPD compared to those with COPD: a case-control study	Libyan Journal of Medicine		10.3402/ljm.v9.23873
Journal Article	B. J. Benedikter; C. Volgers; P. H. van Eijck; E. F. M. Wouters; P. H. M. Savelkoul; N. L. Reynaert; G. Haenen; G. G. U. Rohde; A. R. Weseler; F. R. M. Stassen	2017	Cigarette smoke extract induced exosome release is mediated by depletion of exofacial thiols and can be inhibited by thiol-antioxidants	Free Radical Biology and Medicine		10.1016/j.freeradbiomed.2017.03.026
Journal Article	A. Bener; A. F. Agan; A. Al-Hamaq; C. C. Barisik; M. Ozturk; A. Omer	2020	Prevalence of Helicobacter pylori infection among type 2 diabetes mellitus	Advanced Biomedical Research		10.4103/abr.abr_248_19
Journal Article	A. Bener; G. G. Lestringant; M. Dogan; A. Ibrahim; M. A. H. Pasha; A. M. Al-Shadli; M. R. Islam	1998	Respiratory symptoms and skin disorders in sewage workers	Journal of Environmental Science and Health Part a-Toxic/Hazardous Substances & Environmental Engineering		10.1080/10934529809376810
Journal Article	A. Bengtsson; M. Lundberg; J. Avila-Carino; G. Jacobsson; A. Holmgren; A. Scheynius	2001	Thiols decrease cytokine levels and down-regulate the expression of CD30 on human allergen-specific T helper (Th) 0 and Th2 cells	Clinical and Experimental Immunology		10.1046/j.1365-2249.2001.01453.x
Journal Article	E. Benke; A. Farkas; P. Szabo-Revesz; R. Ambrus	2020	Development of an Innovative, Carrier-Based Dry Powder Inhalation Formulation Containing Spray-Dried Meloxicam Potassium to Improve the In Vitro and In Silico Aerodynamic Properties	Pharmaceutics		10.3390/pharmaceutics12060535
Journal Article	W. D. Bennett; W. F. Chapman; J. M. Mascarella	1993	THE ACUTE EFFECT OF IPRATROPIUM BROMIDE BRONCHODILATOR THERAPY ON COUGH CLEARANCE IN COPD	Chest		10.1378/chest.103.2.488
Journal Article	W. D. Bennett; W. F. Chapman; J. M. Mascarella	1993	The acute effect of ipratropium bromide bronchodilator therapy on cough clearance in COPD	Chest	Journal article	10.1378/chest.103.2.488
Journal Article	A. R. Bentley; P. Emrani; P. A. Cassano	2008	Genetic variation and gene expression in antioxidant related enzymes and risk of COPD: a systematic review	Thorax		10.1136/thx.2007.086199
Journal Article	R. Benvenutti; M. Marcon; C. G. Reis; L. R. Nery; C. Miguel; A. P. Herrmann; M. R. M. Vianna; A. Piato	2018	N-acetylcysteine protects against motor, optomotor and morphological deficits induced by 6-OHDA in zebrafish larvae	Peerj		10.7717/peerj.4957
Journal Article	I. Berg; C. Hanson; H. Sayles; D. Romberger; A. Nelson; J. Meza; B. Miller; E. F. M. Wouters; W. MacNee; E. P. A. Rutten; E. Romme; J. Vestbo; L. Edwards; S. Rennard	2013	Vitamin D, vitamin D binding protein, lung function and structure in COPD	Respiratory Medicine		10.1016/j.rmed.2013.05.010
Journal Article	C. Bergeron; L. P. Boulet; N. Page; M. Laviolette; N. Zimmermann; M. E. Rothenberg; Q. Hamid	2007	Influence of cigarette smoke on the arginine pathway in asthmatic airways: Increased expression of arginase I	Journal of Allergy and Clinical Immunology		10.1016/j.jaci.2006.10.030
Journal Article	I. Bernardo; S. Bozinovski; R. Vlahos	2015	Targeting oxidant-dependent mechanisms for the treatment of COPD and its comorbidities	Pharmacology & Therapeutics		10.1016/j.pharmthera.2015.08.005
Journal Article	M. Bersani; L. Conte; A. Martucci; M. Guglielmi; G. Mattei; V. Bello; R. Rosei; M. Centazzo	2014	Transmetallation as an effective strategy for the preparation of bimetallic CoPd and CuPd nanoparticles	Nanoscale		10.1039/c3nr04409b
Journal Article	N. Besiktepe; O. Kayalar; E. Ersen; F. Oztay	2017	The copper dependent-lysyl oxidases contribute to the pathogenesis of pulmonary emphysema in chronic obstructive pulmonary disease patients	Journal of Trace Elements in Medicine and Biology		10.1016/j.jtemb.2017.08.011
Journal Article	M. A. Bewley; R. C. Budd; E. Ryan; J. Cole; P. Collini; J. Marshall; U. Kolsum; G. Beech; R. D. Emes; I. Tcherniaeva; G. A. M. Berbers; S. R. Walmsley; G. Donaldson; J. A. Wedzicha; I. Kilty; W. Rumsey; Y. Sanchez; C. E. Brightling; L. E. Donnelly; P. J. Barnes; D. Singh; M. K. B. Whyte; D. H. Dockrell; Copdmap	2018	Opsonic Phagocytosis in Chronic Obstructive Pulmonary Disease Is Enhanced by Nrf2 Agonists	American Journal of Respiratory and Critical Care Medicine		10.1164/rccm.201705-0903OC
Journal Article	M. A. Beyoglu; M. F. Sahin; S. Turkkan; A. Yazicioglu; E. D. Akbulut; S. Neselioglu; O. Erel; E. Yekeler	2022	Dynamic Thiol-Disulfide Homeostasis in Lung Transplant Recipients	Experimental and clinical transplantation	Journal article	10.6002/ect.2021.0360
Journal Article	F. S. Bezerra; M. Lanzetti; R. T. Nesi; A. C. Nagato; C. P. E. Silva; E. Kennedy-Feitosa; A. C. Melo; I. Cattani-Cavalieri; L. C. Porto; S. S. Valenca	2023	Oxidative Stress and Inflammation in Acute and Chronic Lung Injuries	Antioxidants		10.3390/antiox12030548
Journal Article	S. P. Bhatt; P. Khandelwal; S. Nanda; G. Fioravanti	2007	Serum magnesium is an independent predictor of frequent readmissions due to acute exacerbation of chronic obstructive pulmonary disease	Chest
Journal Article	S. P. Bhatt; P. Khandelwal; S. Nanda; J. C. Stoltzfus; G. T. Fioravanti	2008	Serum magnesium is an independent predictor of frequent readmissions due to acute exacerbation of chronic obstructive pulmonary disease	Respiratory Medicine		10.1016/j.rmed.2008.02.010
Journal Article	M. Bhattacharjee; H. B. Nemade; D. Bandyopadhyay	2017	Nano-enabled paper humidity sensor for mobile based point-of-care lung function monitoring	Biosensors & Bioelectronics		10.1016/j.bios.2017.03.049
Journal Article	A. J. Bialas; P. Sitarek; J. Milkowska-Dymanowska; W. J. Piotrowski; P. Gorski	2016	The Role of Mitochondria and Oxidative/Antioxidative Imbalance in Pathobiology of Chronic Obstructive Pulmonary Disease	Oxidative Medicine and Cellular Longevity		10.1155/2016/7808576
Journal Article	A. Bianchera; E. Alomari; A. Michielon; G. Bazzoli; N. Ronda; G. Pighini; I. Zanotti; C. Giorgio; A. Mozzarelli; R. Bettini; S. Bruno	2022	Recombinant Alpha-1 Antitrypsin as Dry Powder for Pulmonary Administration: A Formulative Proof of Concept	Pharmaceutics		10.3390/pharmaceutics14122754
Journal Article	A. Bianco; S. Conte; D. F. Mariniello; V. Allocca; M. G. Matera; V. D'Agnano; L. Lanata; M. Cazzola; F. Perrotta	2022	Mucolytic and Antioxidant Properties of Carbocysteine as a Strategy in COVID-19 Therapy	Life-Basel		10.3390/life12111824
Journal Article	V. R. Biljak; L. Rumora; I. Cepelak; D. Pancirov; S. Popovic-Grle; J. Soric; T. Z. Grubisic	2010	Glutathione cycle in stable chronic obstructive pulmonary disease	Cell Biochemistry and Function		10.1002/cbf.1675
Journal Article	M. G. Binker; M. J. Binker-Cosen; D. Richards; A. A. Binker-Cosen; S. D. Freedman; L. I. Cosen-Binker	2015	Omega-3 PUFA docosahexaenoic acid decreases LPS-stimulated MUC5AC production by altering EGFR-related signaling in NCI-H292 cells	Biochemical and Biophysical Research Communications		10.1016/j.bbrc.2015.06.056
Journal Article	G. Biolo; R. Antonione; R. Barazzoni; M. Zanetti; G. Guarnieri	2003	Mechanisms of altered protein turnover in chronic diseases: a review of human kinetic studies	Current Opinion in Clinical Nutrition and Metabolic Care		10.1097/00075197-200301000-00009
Journal Article	E. Birben; U. M. Sahiner; C. Sackesen; S. Erzurum; O. Kalayci	2012	Oxidative Stress and Antioxidant Defense	World Allergy Organization Journal		10.1097/WOX.0b013e3182439613
Journal Article	M. A. Birrell; S. Wong; M. C. Catley; M. G. Belvisi	2008	Impact of tobacco-smoke on key signaling pathways in the innate immune response in lung macrophages	Journal of Cellular Physiology		10.1002/jcp.21158
Journal Article	D. M. Biskobing	2002	COPD and osteoporosis	Chest		10.1378/chest.121.2.609
Journal Article	S. Biswas; J. W. Hwang; P. A. Kirkham; I. Rahman	2013	Pharmacological and Dietary Antioxidant Therapies for Chronic Obstructive Pulmonary Disease	Current Medicinal Chemistry		10.2174/0929867311320120004
Journal Article	S. K. Biswas; I. Rahman	2009	Environmental toxicity, redox signaling and lung inflammation: The role of glutathione	Molecular Aspects of Medicine		10.1016/j.mam.2008.07.001
Journal Article	S. Bjerk; B. Edgington; T. Rector; K. Kunisaki	2012	Effect of supplemental vitamin D on physical performance in patients with chronic obstructive pulmonary disease	American journal of respiratory and critical care medicine	Journal article; Conference proceeding
Journal Article	S. Bjerk; B. Edgington; T. Rector; K. Kunisaki	2012	Effect Of Supplemental Vitamin D On Physical Performance In Patients With Chronic Obstructive Pulmonary Disease	American journal of respiratory and critical care medicine	Journal article; Conference proceeding
Journal Article	S. M. Bjerk; B. D. Edgington; T. S. Rector; K. M. Kunisaki	2013	Supplemental vitamin D and physical performance in COPD: a pilot randomized trial	International Journal of Chronic Obstructive Pulmonary Disease		10.2147/copd.S40885
Journal Article	S. M. Bjerk; B. D. Edgington; T. S. Rector; K. M. Kunisaki	2013	Supplemental vitamin D and physical performance in COPD: a pilot randomized trial	International journal of chronic obstructive pulmonary disease	Journal article	10.2147/COPD.S40885
Journal Article	D. J. Blake; A. Singh; P. Kombairaju; D. Malhotra; T. J. Mariani; R. M. Tuder; E. Gabrielson; S. Biswal	2010	Deletion of Keap1 in the Lung Attenuates Acute Cigarette Smoke-Induced Oxidative Stress and Inflammation	American Journal of Respiratory Cell and Molecular Biology		10.1165/rcmb.2009-0054OC
Journal Article	L. V. Blakeway; A. Tan; I. R. Peak; J. M. Atack; K. L. Seib	2020	Proteome of a Moraxella catarrhalis Strain under Iron-Restricted Conditions	Microbiology Resource Announcements		10.1128/mra.00064-20
Journal Article	A. Blumental-Perry	2012	Unfolded Protein Response in Chronic Obstructive Pulmonary Disease: Smoking, Aging and Disease: A SAD Trifecta	Current Molecular Medicine		10.2174/156652412801318764
Journal Article	V. Bocci; G. Valacchi	2015	Nrf2 activation as target to implement therapeutic treatments	Frontiers in Chemistry		10.3389/fchem.2015.00004
Journal Article	M. Bodas; G. Pehote; D. Silverberg; E. Gulbins; N. Vij	2019	Autophagy augmentation alleviates cigarette smoke-induced CFTR-dysfunction, ceramide-accumulation and COPD-emphysema pathogenesis	Free Radical Biology and Medicine		10.1016/j.freeradbiomed.2018.11.023
Journal Article	M. Bodas; N. Vij	2017	Augmenting autophagy for prognosis based intervention of COPD-pathophysiology	Respiratory Research		10.1186/s12931-017-0560-7
Journal Article	A. E. Boe; M. Eren; L. Morales-Nebreda; S. B. Murphy; G. R. S. Budinger; G. M. Mutlu; T. Miyata; D. E. Vaughan	2015	Nitric Oxide Prevents Alveolar Senescence and Emphysema in a Mouse Model	Plos One		10.1371/journal.pone.0116504
Journal Article	S. R. Bokhari; R. Siriki; F. J. Teran; V. Batuman	2018	Fatal Hypermagnesemia Due to Laxative Use	American Journal of the Medical Sciences		10.1016/j.amjms.2017.08.013
Journal Article	E. Bolotova; V. Yavlyanskaya; A. Dudnikova	2018	The relationship of vitamin D level with markers of cardiorenal syndrome in patients with chronic obstructive pulmonary disease	Minerva Pneumologica		10.23736/s0026-4954.18.01831-x
Journal Article	E. V. Bolotova; V. V. Trembach; A. V. Dudnikova	2020	The influence of treatment with inactive vitamin D on intrarenal blood flow in patients with chronic obstructive pulmonary disease	Advances in gerontology = uspekhi gerontologii	Journal article
Journal Article	E. V. Bolotova; V. V. Yavlyanskaya; A. V. Dudnikova	2019	PREDICTORS FOR DEVELOPMENT OF MAJOR CARDIOVASCULAR EVENTS IN ELDERLY PATIENTS WITH SEVERE AND EXTREMELY SEVERE CHRONIC OBSTRUCTIVE PULMONARY DISEASE IN COMBINATION WITH EARLY STAGES OF CHRONIC KIDNEY DISEASE	Kardiologiya		10.18087/cardio.2539
Journal Article	L. Bonadies; P. Zaramella; A. Porzionato; G. Perilongo; M. Muraca; E. Baraldi	2020	Present and Future of Bronchopulmonary Dysplasia	Journal of Clinical Medicine		10.3390/jcm9051539
Journal Article	M. Bonnici; P. Ferry	2022	THE SUNSHINE" VITAMIN (D) IN OLDER ADULTS: BEYOND BONE HEALTH"	Turkish Journal of Geriatrics-Turk Geriatri Dergisi		10.31086/tjgeri.2022.291
Journal Article	T. N. Bonten; M. J. Kasteleyn; C. Taube; N. H. Chavannes	2016	The clinical management of COPD exacerbations: an update	Expert Review of Clinical Pharmacology		10.1586/17512433.2016.1107474
Journal Article	J. D. Bortner; J. P. Richie; A. Das; J. Liao; T. M. Umstead; A. Stanley; B. A. Stanley; C. P. Belani; K. El-Bayoumy	2011	Proteomic Profiling of Human Plasma by iTRAQ Reveals Down-Regulation of ITI-HC3 and VDBP by Cigarette Smoking	Journal of Proteome Research		10.1021/pr100925p
Journal Article	I. K. Borukaeva; Z. K. Abazova; A. B. Ivanov; K. Y. Shkhagumov	2019	The role of interval hypoxytherapy and enteral oxygen therapy in the rehabilitation of the patients presenting with chronic obstructive pulmonary disease	Voprosy kurortologii, fizioterapii, i lechebnoi fizicheskoi kultury	Journal article	10.17116/kurort20199602127
Journal Article	P. Bose; R. Bathri; L. Kumar; V. K. Vijayan; K. K. Maudar	2015	Role of oxidative stress & transient receptor potential in chronic obstructive pulmonary disease	Indian Journal of Medical Research		10.4103/0971-5916.166529
Journal Article	M. H. Boskabady; V. Ghorani; M. R. Khazdair; M. Mirsadraee; O. Rajabi	2022	Two-month treatment with Zataria multiflora affected inflammatory cytokines, pulmonary function testes and respiratory symptoms in patients with chronic obstructive pulmonary disease (COPD)	European respiratory journal	Journal article; Conference proceeding	10.1183/13993003.congress-2022.2591
Journal Article	C. Boudier; M. Cadene; J. G. Bieth	1999	Inhibition of neutrophil cathepsin G by oxidized mucus proteinase inhibitor. Effect of heparin	Biochemistry		10.1021/bi9828526
Journal Article	S. Boukhenouna; M. A. Wilson; K. Bahmed; B. Kosmider	2018	Reactive Oxygen Species in Chronic Obstructive Pulmonary Disease	Oxidative Medicine and Cellular Longevity		10.1155/2018/5730395
Journal Article	A. H. Boulares; A. J. Zoltoski; Z. A. Sherif; P. Jolly; D. Massaro; M. E. Smulson	2003	Gene knockout or pharmacological inhibition of Poly(ADP-Ribose) polymerase-1 prevents lung inflammation in a murine model of asthma	American Journal of Respiratory Cell and Molecular Biology		10.1165/rcmb.2001-0015OC
Journal Article	A. K. Boutou; M. I. Polkey; N. S. Hopkinson	2015	Non-anaemic iron deficiency in COPD: A potential therapeutic target?	Respirology		10.1111/resp.12616
Journal Article	A. K. Boutou; I. Stanopoulos; G. G. Pitsiou; T. Kontakiotis; G. Kyriazis; L. Sichletidis; P. Argyropoulou	2011	Anemia of Chronic Disease in Chronic Obstructive Pulmonary Disease: A Case-Control Study of Cardiopulmonary Exercise Responses	Respiration		10.1159/000326899
Journal Article	A. Boutten; D. Goven; E. Artaud-Macari; J. Boczkowski; M. Bonay	2011	NRF2 targeting: a promising therapeutic strategy in chronic obstructive pulmonary disease	Trends in Molecular Medicine		10.1016/j.molmed.2011.02.006
Journal Article	A. Boutten; D. Goven; J. Boczkowski; M. Bonay	2010	Oxidative stress targets in pulmonary emphysema: focus on the Nrf2 pathway	Expert Opinion on Therapeutic Targets		10.1517/14728221003629750
Journal Article	M. A. Bowman; A. V. Neale	2012	Cardiovascular Diseases and Other Evidence for Primary Care Clinical Practice	Journal of the American Board of Family Medicine		10.3122/jabfm.2012.04.120113
Journal Article	M. Boyd; T. Blakely; J. Atkinson	2016	Ethnic counts on mortality, New Zealand Cancer Registry and census data: 2006-2011	New Zealand medical journal	Journal article
Journal Article	L. Boyer; V. Chaar; G. Pelle; B. Maitre; C. Chouaid; A. Covali-Noroc; F. Zerah; C. Bucherer; C. Lacombe; B. Housset; J. L. Dubois-Rande; J. Boczkowski; S. Adnot	2011	Effects of polycythemia on systemic endothelial function in chronic hypoxic lung disease	Journal of Applied Physiology		10.1152/japplphysiol.01204.2010
Journal Article	F. Bozkus; S. Guler; S. Simsek	2016	Serum Telomerase Levels and COPD Exacerbations	Respiratory Care		10.4187/respcare.04389
Journal Article	S. Braber; P. J. Koelink; P. A. J. Henricks; P. L. Jackson; F. P. Nijkamp; J. Garssen; A. D. Kraneveld; J. E. Blalock; G. Folkerts	2011	Cigarette smoke-induced lung emphysema in mice is associated with prolyl endopeptidase, an enzyme involved in collagen breakdown	American Journal of Physiology-Lung Cellular and Molecular Physiology		10.1152/ajplung.00304.2010
Journal Article	O. Brandli	1996	Do inhaled dust particles cause lung damage?	Schweizerische Medizinische Wochenschrift
Journal Article	K. Brassington; S. M. H. Chan; S. N. De Luca; A. Dobric; S. A. Almerdasi; K. Mou; H. J. Seow; O. Oseghale; S. Bozinovski; S. Selemidis; R. Vlahos	2022	Ebselen abolishes vascular dysfunction in influenza A virus-induced exacerbations of cigarette smoke-induced lung inflammation in mice	Clinical Science		10.1042/cs20211090
Journal Article	J. Braun; C. Dinkelacker; S. Bohnet; B. Kreft; K. Dalhoff	1999	1,25-dihydroxycholecalciferol stimulates ICAM-1 expression of human alveolar macrophages in healthy controls and patients with sarcoidosis	Lung		10.1007/pl00007635
Journal Article	J. R. Britton; I. D. Pavord; K. A. Richards; A. J. Knox; A. F. Wisniewski; S. A. Lewis; A. E. Tattersfield; S. T. Weiss	1995	DIETARY ANTIOXIDANT VITAMIN INTAKE AND LUNG-FUNCTION IN THE GENERAL-POPULATION	American Journal of Respiratory and Critical Care Medicine		10.1164/ajrccm.151.5.7735589
Journal Article	K. E. Brown; D. D. Sin; H. Voelker; J. E. Connett; D. E. Niewoehner; K. M. Kunisaki	2017	Serum bilirubin and the risk of chronic obstructive pulmonary disease exacerbations	Respiratory research	Journal article	10.1186/s12931-017-0664-0
Journal Article	K. Brzoska; T. Bartlomiejczyk; B. Sochanowicz; M. Cymerman; J. Grudny; J. Kolakowski; M. Kruszewski; P. Sliwinski; K. Roszkowski-Sliz; L. Kapka-Skrzypczak	2018	Carcinogenesis-related changes in iron metabolism in chronic obstructive pulmonary disease subjects with lung cancer	Oncology Letters		10.3892/ol.2018.9459
Journal Article	M. Buc	2020	MAIT cells, their biological and medical significance	Epidemiologie Mikrobiologie Imunologie
Journal Article	V. Buda; A. Prelipcean; C. Cristescu; A. Roja; O. Dalleur; M. Andor; C. Danciu; A. Ledeti; C. A. Dehelean; O. Cretu	2021	Prescription Habits Related to Chronic Pathologies of Elderly People in Primary Care in the Western Part of Romania: Current Practices, International Recommendations, and Future Perspectives Regarding the Overuse and Misuse of Medicines	International Journal of Environmental Research and Public Health		10.3390/ijerph18137043
Journal Article	K. B. Buggeskov	2018	Pulmonary artery perfusion versus no pulmonary perfusion during cardiopulmonary bypass	Danish Medical Journal
Journal Article	K. B. Buggeskov; J. C. Jakobsen; N. H. Secher; T. Jonassen; L. W. Andersen; D. A. Steinbruchel; J. Wetterslev	2014	Detailed statistical analysis plan for the pulmonary protection trial	Trials		10.1186/1745-6215-15-510
Journal Article	K. B. Buggeskov; J. C. Jakobsen; N. H. Secher; T. Jonassen; L. W. Andersen; D. A. Steinbrüchel; J. Wetterslev	2014	Detailed statistical analysis plan for the pulmonary protection trial	Trials	Journal article	10.1186/1745-6215-15-510
Journal Article	K. B. Buggeskov; R. G. Maltesen; B. S. Rasmussen; M. A. Hanifa; M. A. V. Lund; R. Wimmer; H. B. Ravn	2018	Lung Protection Strategies during Cardiopulmonary Bypass Affect the Composition of Blood Electrolytes and Metabolites-A Randomized Controlled Trial	Journal of Clinical Medicine		10.3390/jcm7110462
Journal Article	K. B. Buggeskov; R. G. Maltesen; B. S. Rasmussen; M. A. Hanifa; M. A. V. Lund; R. Wimmer; H. B. Ravn	2018	Lung protection strategies during cardiopulmonary bypass affect the composition of blood electrolytes and metabolites-a randomized controlled trial	Journal of clinical medicine	Journal article	10.3390/jcm7110462
Journal Article	K. B. Buggeskov; M. M. Sundskard; T. Jonassen; L. W. Andersen; N. H. Secher; H. B. Ravn; D. A. Steinbrüchel; J. C. Jakobsen; J. Wetterslev	2016	Pulmonary artery perfusion versus no pulmonary perfusion during cardiopulmonary bypass in patients with COPD: a randomised clinical trial	BMJ open respiratory research	Journal article	10.1136/bmjresp-2016-000146
Journal Article	K. B. Buggeskov; J. Wetterslev; N. H. Secher; L. W. Andersen; T. Jonassen; D. A. Steinbruchel	2013	Pulmonary perfusion with oxygenated blood or custodiol HTK solution during cardiac surgery for postoperative pulmonary function in COPD patients: a trial protocol for the randomized, clinical, parallel group, assessor and data analyst blinded Pulmonary Protection Trial	Trials		10.1186/1745-6215-14-30
Journal Article	K. B. Buggeskov; J. Wetterslev; N. H. Secher; L. W. Andersen; T. Jonassen; D. A. Steinbrüchel	2013	Pulmonary perfusion with oxygenated blood or custodiol HTK solution during cardiac surgery for postoperative pulmonary function in COPD patients: a trial protocol for the randomized, clinical, parallel group, assessor and data analyst blinded Pulmonary Protection Trial	Trials	Journal article	10.1186/1745-6215-14-30
Journal Article	T. T. Bui; C. H. Piao; S. M. Kim; C. H. Song; H. S. Shin; C. H. Lee; O. H. Chai	2017	Citrus tachibana Leaves Ethanol Extract Alleviates Airway Inflammation by the Modulation of Th1/Th2 Imbalance via Inhibiting NF-kappa B Signaling and Histamine Secretion in a Mouse Model of Allergic Asthma	Journal of Medicinal Food		10.1089/jmf.2016.3853
Journal Article	A. Bulog; V. Micovic; P. Suljic; I. Mrakovcic-Sutic	2011	Determination of Enzyme Matrix Metalloproteinases-9 and Immune Status as Indicators of Development of the Environmental Diseases	Collegium Antropologicum
Journal Article	R. M. Burkes; J. Astemborski; A. A. Lambert; T. T. Brown; R. A. Wise; G. D. Kirk; M. B. Drummond	2019	Plasma cathelicidin and longitudinal lung function in current and former smokers	Plos One		10.1371/journal.pone.0212628
Journal Article	R. M. Burkes; A. S. Ceppe; C. M. Doerschuk; D. Couper; E. A. Hoffman; A. P. Comellas; R. G. Barr; J. A. Krishnan; C. Cooper; W. W. Labaki; V. E. Ortega; J. M. Wells; G. J. Criner; P. G. Woodruff; R. P. Bowler; C. S. Pirozzi; N. N. Hansel; R. A. Wise; T. T. Brown; M. B. Drummond; S. Investigators	2020	Associations Among 25-Hydroxyvitamin D Levels, Lung Function, and Exacerbation Outcomes in COPD An Analysis of the SPIROMICS Cohort	Chest		10.1016/j.chest.2019.11.047
Journal Article	R. M. Burkes; D. J. Couper; I. Z. Barjaktarevic; C. B. Cooper; W. W. Labaki; M. K. Han; P. G. Woodruff; S. C. Lazarus; T. M. Parekh; R. Paine; A. P. Comellas; R. P. Bowler; L. R. Loehr; N. Putcha; R. A. Wise; T. T. Brown; M. B. Drummond	2021	Age-Dependent Associations Between 25-Hydroxy Vitamin D Levels and COPD Symptoms: Analysis of SPIROMICS	Chronic Obstructive Pulmonary Diseases-Journal of the Copd Foundation		10.15326/jcopdf.2020.0180
Journal Article	J. Busby; S. Purdy; W. Hollingworth	2017	How do population, general practice and hospital factors influence ambulatory care sensitive admissions: a cross sectional study	Bmc Family Practice		10.1186/s12875-017-0638-9
Journal Article	V. Bustamante; J. Casanova; E. L. De Santamaria; S. Mas; J. Sellares; J. Gea; J. B. Galdiz; E. Barreiro; P. Enigma Copd	2008	Redox balance following magnetic stimulation training in the quadriceps of patients with severe COPD	Free Radical Research		10.1080/10715760802555569
Journal Article	V. Bustamante; J. Casanova; E. López de Santamaría; S. Mas; J. Sellarés; J. Gea; J. B. Gáldiz; E. Barreiro	2008	Redox balance following magnetic stimulation training in the quadriceps of patients with severe COPD	Free radical research	Journal article	10.1080/10715760802555569
Journal Article	H. J. Cai; Z. C. Zhuang; Y. Wu; Y. Y. Zhang; X. Liu; J. F. Zhuang; Y. F. Yang; Y. Gao; B. Chen; G. X. Guan	2021	Development and validation of a ferroptosis-related lncRNAs prognosis signature in colon cancer	Bosnian Journal of Basic Medical Sciences		10.17305/bjbms.2020.5617
Journal Article	H. J. Cai; Z. C. Zhuang; Y. Wu; Y. Y. Zhang; X. Liu; J. F. Zhuang; Y. F. Yang; Y. Gao; B. Chen; G. X. Guan	2021	Development and validation of a ferroptosis-related lncRNAs prognosis signature in colon cancer	Udruzenje basicnih mediciniskih znanosti [Bosnian journal of basic medical sciences]	Journal article	10.17305/bjbms.2020.5617
Journal Article	S. Cai; P. Chen; C. Zhang; J. B. Chen; J. Wu	2009	Oral N-acetylcysteine attenuates pulmonary emphysema and alveolar septal cell apoptosis in smoking-induced COPD in rats	Respirology		10.1111/j.1440-1843.2009.01511.x
Journal Article	A. Cakmak; E. Nemutlu; S. Yabanoglu-Ciftci; I. Baysal; E. Kocaaga; L. Coplu; D. Inal-Ince	2023	Metabolomic, oxidative, and inflammatory responses to acute exercise in chronic obstructive pulmonary disease	Heart & Lung		10.1016/j.hrtlng.2023.01.011
Journal Article	P. C. Calder; A. Laviano; F. Lonnqvist; M. Muscaritoli; M. Ohlander; A. Schols	2017	Targeted medical nutrition for cachexia in chronic obstructive pulmonary disease (COPD): a randomized, double-blind controlled trial	Journal of cachexia, sarcopenia and muscle	Journal article; Conference proceeding	10.1002/jcsm.12182
Journal Article	P. C. Calder; A. Laviano; F. Lonnqvist; M. Muscaritoli; M. Ohlander; A. Schols	2017	Targeted medical nutrition for cachexia in chronic obstructive pulmonary disease: a randomized, controlled trial	Journal of cachexia, sarcopenia and muscle	Journal article	10.1002/jcsm.12228
Journal Article	P. C. Calder; A. Laviano; F. Lonnqvist; M. Muscaritoli; M. Ohlander; A. Schols	2018	Targeted medical nutrition for cachexia in chronic obstructive pulmonary disease: a randomized, controlled trial	Journal of Cachexia Sarcopenia and Muscle		10.1002/jcsm.12228
Journal Article	P. C. Calder; A. Laviano; F. Lonnqvist; M. Muscaritoli; M. Öhlander; A. Schols	2018	Targeted medical nutrition for cachexia in chronic obstructive pulmonary disease: a randomized, controlled trial	Journal of cachexia, sarcopenia and muscle	Journal article	10.1002/jcsm.12228
Journal Article	M. Calikoglu; A. Unlu; L. Tamer; B. Ercan; R. Bugdayci; U. Atik	2002	The levels of serum vitamin C, malonyldialdehyde and erythrocyte reduced glutathione in chronic obstructive pulmonary disease and in healthy smokers	Clinical Chemistry and Laboratory Medicine		10.1515/cclm.2002.179
Journal Article	J. L. Calunga; Y. Paz; S. Menendez; A. Martinez; A. Hernandez	2011	Rectal ozone therapy for patients with pulmonary emphysema	Revista Medica De Chile		10.4067/s0034-98872011000400004
Journal Article	J. L. Calunga; Y. Paz; S. Menéndez; A. Martínez; A. Hernández	2011	Rectal ozone therapy for patients with pulmonary emphysema	Revista medica de Chile	Journal article	/S0034-98872011000400004
Journal Article	P. M. Calverley; C. Page; R. W. Dal Negro; G. Fontana; M. Cazzola; A. F. Cicero; E. Pozzi; J. A. Wedzicha	2019	Effect of Erdosteine on COPD Exacerbations in COPD Patients with Moderate Airflow Limitation	International journal of chronic obstructive pulmonary disease	Journal article	10.2147/COPD.S221852
Journal Article	P. M. A. Calverley	2001	Modern treatment of chronic obstructive pulmonary disease	European Respiratory Journal		10.1183/09031936.01.00229801
Journal Article	P. M. A. Calverley; C. Page; R. W. Dal Negro; G. Fontana; M. Cazzola; A. F. Cicero; E. Pozzi; J. A. Wedzicha	2019	Effect of Erdosteine on COPD Exacerbations in COPD Patients with Moderate Airflow Limitation	International Journal of Chronic Obstructive Pulmonary Disease		10.2147/copd.S221852
Journal Article	P. M. A. Calverley; C. Page; R. W. Dal Negro; G. Fontana; M. Iversen; A. F. Cicero; E. Pozzi; J. A. Wedzicha	2017	Effect of erdosteine on the rate of COPD exacerbations in spirometrically defined gold II patients	Respirology (Carlton, Vic.)	Journal article; Conference proceeding	10.1111/resp.13206_118
Journal Article	P. M. A. Calverley; A. Papi; C. Page; P. Rogliani; R. Dal Negro; M. Cazzola; A. Cicero; W. Wedzicha	2022	Impact of erdosteine on exacerbations in moderate COPD	European respiratory journal	Journal article; Conference proceeding	10.1183/13993003.congress-2022.4365
Journal Article	C. Calvi; M. Podowski; A. Lopez-Mercado; S. Metzger; K. Misono; A. Malinina; D. Dikeman; H. Poonyagariyon; L. Ynalvez; R. Derakhshandeh; A. Le; M. Merchant; R. Schwall; E. R. Neptune	2013	Hepatocyte Growth Factor, a Determinant of Airspace Homeostasis in the Murine Lung	Plos Genetics		10.1371/journal.pgen.1003228
Journal Article	L. Calzetta; M. G. Matera; P. Rogliani; M. Cazzola	2018	Multifaceted activity of N-acetyl-l-cysteine in chronic obstructive pulmonary disease	Expert Review of Respiratory Medicine		10.1080/17476348.2018.1495562
Journal Article	L. Calzetta; P. Rogliani; F. Facciolo; B. Rinaldi; M. Cazzola; M. G. Matera	2018	N-Acetylcysteine protects human bronchi by modulating the release of neurokinin A in an ex vivo model of COPD exacerbation	Biomedicine & Pharmacotherapy		10.1016/j.biopha.2018.04.011
Journal Article	C. A. Camargo; L. Toop; J. Sluyter; C. M. M. Lawes; D. Waayer; K. T. Khaw; A. R. Martineau; R. Scragg	2021	Effect of Monthly Vitamin D Supplementation on Preventing Exacerbations of Asthma or Chronic Obstructive Pulmonary Disease in Older Adults: Post Hoc Analysis of a Randomized Controlled Trial	Nutrients		10.3390/nu13020521
Journal Article	C. A. Camargo; L. Toop; J. Sluyter; C. M. M. Lawes; D. Waayer; K. T. Khaw; A. R. Martineau; R. Scragg	2021	Effect of Monthly Vitamin D Supplementation on Preventing Exacerbations of Asthma or Chronic Obstructive Pulmonary Disease in Older Adults: post Hoc Analysis of a Randomized Controlled Trial	Nutrients	Journal article	10.3390/nu13020521
Journal Article	U. Can; F. H. Yerlikaya; S. Yosunkaya	2015	Role of oxidative stress and serum lipid levels in stable chronic obstructive pulmonary disease	Journal of the Chinese Medical Association		10.1016/j.jcma.2015.08.004
Journal Article	M. Canepa; P. L. Temporelli; A. Rossi; L. Gonzini; G. L. Nicolosi; L. Staszewsky; R. Marchioli; A. P. Maggioni; L. Tavazzi	2017	Prevalence and Prognostic Impact of Chronic Obstructive Pulmonary Disease in Patients with Chronic Heart Failure: data from the GISSI-HF Trial	Cardiology (switzerland)	Journal article	10.1159/000448166
Journal Article	M. Canepa; P. L. Temporelli; A. Rossi; A. Rossi; L. Gonzini; G. L. Nicolosi; L. Staszewsky; R. Marchioli; A. P. Maggioni; L. Tavazzi	2017	Prevalence and Prognostic Impact of Chronic Obstructive Pulmonary Disease in Patients with Chronic Heart Failure: data from the GISSI-HF Trial	Cardiology	Journal article	10.1159/000448166
Journal Article	S. P. Cannavo; C. Guarneri; F. Borgia; M. Vaccaro	2005	Pierre Marie-Bamberger syndrome (secondary hypertrophic osteoarthropathy)	International Journal of Dermatology		10.1111/j.1365-4632.2004.02351.x
Journal Article	C. Canova; C. Dunster; F. J. Kelly; C. Minelli; P. L. Shah; C. Caneja; M. K. Tumilty; P. Burney	2012	PM10-induced Hospital Admissions for Asthma and Chronic Obstructive Pulmonary Disease The Modifying Effect of Individual Characteristics	Epidemiology		10.1097/EDE.0b013e3182572563
Journal Article	A. M. Cantin; M. V. Richter	2012	Cigarette Smoke-Induced Proteostasis Imbalance in Obstructive Lung Diseases	Current Molecular Medicine
Journal Article	L. M. O. Caram; R. A. F. Amaral; R. Ferrari; S. E. Tanni; C. R. Correa; S. A. R. Paiva; I. Godoy	2015	Serum Vitamin A and Inflammatory Markers in Individuals with and without Chronic Obstructive Pulmonary Disease	Mediators of Inflammation		10.1155/2015/862086
Journal Article	G. Caramori; I. M. Adcock; P. Casolari; K. Ito; E. Jazrawi; L. Tsaprouni; G. Villetti; M. Civelli; C. Carnini; K. F. Chung; P. J. Barnes; A. Papi	2011	Unbalanced oxidant-induced DNA damage and repair in COPD: a link towards lung cancer	Thorax		10.1136/thx.2010.156448
Journal Article	A. D. P. Cardoso; C. P. E. Silva; F. D. dos Anjos; N. Quesnot; H. D. Valenca; I. Cattani-Cavalieri; L. Brito-Gitirana; S. S. Valenca; M. Lanzetti	2021	Diallyl disulfide prevents cigarette smoke-induced emphysema in mice	Pulmonary Pharmacology & Therapeutics		10.1016/j.pupt.2021.102053
Journal Article	A. Carleo; J. Chorostowska-Wynimko; T. Koeck; H. Mischak; M. Czajkowska-Malinowska; A. Rozy; T. Welte; S. Janciauskiene	2017	Does urinary peptide content differ between COPD patients with and without inherited alpha-1 antitrypsin deficiency?	International Journal of Chronic Obstructive Pulmonary Disease		10.2147/copd.S125240
Journal Article	G. E. Carpagnano; O. Resta; M. P. Foschino-Barbaro; A. Spanevello; A. Stefano; G. Di Gioia; G. Serviddio; E. Gramiccioni	2004	Exhaled Interleukine-6 and 8-isoprostane in chronic obstructive pulmonary disease: effect of carbocysteine lysine salt monohydrate (SCMC-Lys)	European Journal of Pharmacology		10.1016/j.ejphar.2004.10.007
Journal Article	G. E. Carpagnano; O. Resta; M. P. Foschino-Barbaro; A. Spanevello; A. Stefano; G. Di Gioia; G. Serviddio; E. Gramiccioni	2004	Exhaled Interleukine-6 and 8-isoprostane in chronic obstructive pulmonary disease: effect of carbocysteine lysine salt monohydrate (SCMC-Lys)	European journal of pharmacology	Journal article	10.1016/j.ejphar.2004.10.007
Journal Article	L. Carrasco-Hernandez; E. Quintana-Gallego; C. Calero; R. Reinoso-Arija; B. Ruiz-Duque; J. L. Lopez-Campos	2021	Dysfunction in the Cystic Fibrosis Transmembrane Regulator in Chronic Obstructive Pulmonary Disease as a Potential Target for Personalised Medicine	Biomedicines		10.3390/biomedicines9101437
Journal Article	J. M. Carrington; J. A. Poole	2018	The Effect of Inhalant Organic Dust on Bone Health	Current Allergy and Asthma Reports		10.1007/s11882-018-0773-y
Journal Article	O. R. Carroll; A. L. Pillar; A. C. Brown; M. Feng; H. Chen; C. Donovan	2023	Advances in respiratory physiology in mouse models of experimental asthma	Frontiers in Physiology		10.3389/fphys.2023.1099719
Journal Article	E. L. Carson; L. K. Pourshahidi; S. M. Madigan; F. R. Baldrick; M. G. Kelly; E. Laird; M. Healy; J. J. Strain; M. S. Mulhern	2018	Vitamin D status is associated with muscle strength and quality of life in patients with COPD: a seasonal prospective observation study	International Journal of Chronic Obstructive Pulmonary Disease		10.2147/copd.S166919
Journal Article	V. Casanova; F. H. Sousa; P. Shakamuri; P. Svoboda; C. Buch; M. D'Acremont; M. A. Christophorou; J. Pohl; C. Stevens; P. Barlow	2020	Citrullination Alters the Antiviral and Immunomodulatory Activities of the Human Cathelicidin LL-37 During Rhinovirus Infection	Frontiers in Immunology		10.3389/fimmu.2020.00085
Journal Article	V. Casanova; F. H. Sousa; C. Stevens; P. G. Barlow	2018	Antiviral therapeutic approaches for human rhinovirus infections	Future Virology		10.2217/fvl-2018-0016
Journal Article	G. L. Casoni; P. Chitano; S. Pinamonti; M. Chicca; A. Ciaccia; L. Fabbri; A. Papi	2003	Reducing agents inhibit the contractile response of isolated guinea-pig main bronchi	Clinical and Experimental Allergy		10.1046/j.1365-2222.2003.01710.x
Journal Article	P. A. Cassano; K. B. Arnold; K. A. Guertin; A. R. Kristal; J. J. Crowley; J. Hartline	2010	Effect Of Vitamin E And Selenium On Incidence Of Physician-Diagnosed COPD: the Selenium And Vitamin E Cancer Prevention Trial (SELECT)	American journal of respiratory and critical care medicine	Journal article; Conference proceeding
Journal Article	P. A. Cassano; K. B. Arnold; K. A. Guertin; A. R. Kristal; J. J. Crowley; J. Hartline; P. J. Goodman; C. M. Tangen; L. M. Minasian; S. M. Lippman; C. A. Coltman; E. Klein	2010	Effect Of Vitamin E And Selenium On Incidence Of Physician-Diagnosed COPD: The Selenium And Vitamin E Cancer Prevention Trial (SELECT)	American Journal of Respiratory and Critical Care Medicine
Journal Article	S. Castellani; A. Trapani; G. E. Carpagnano; A. Cotoia; O. Laselva; M. P. F. Barbaro; F. Corbo; G. Cinnella; E. De Giglio; D. Larobina; S. Di Gioia; M. Conese	2022	Mucopenetration study of solid lipid nanoparticles containing magneto sensitive iron oxide	European Journal of Pharmaceutics and Biopharmaceutics		10.1016/j.ejpb.2022.07.017
Journal Article	D. D. Cataldo; M. M. Gueders; N. Rocks; N. E. Sounni; B. Evrard; P. Bartsch; R. Louis; A. Noel; J. M. Foidart	2003	Pathogenic role of matrix metalloproteases and their inhibitors in asthma and chronic obstructive pulmonary disease and therapeutic relevance of matrix metalloproteases inhibitors	Cellular and Molecular Biology
Journal Article	M. C. Catley; M. B. Sukkar; K. F. Chung; B. Jaffee; S. M. Liao; A. J. Coyle; E. B. Haddad; P. J. Barnes; R. Newton	2006	Validation of the anti-inflammatory properties of small molecule I kappa B kinase (IKK)-2 inhibitors by comparison with adenoviral-mediated delivery of dominant-negative IKK1 and IKK2 in human airways smooth muscle	Molecular Pharmacology		10.1124/mol.106.023150
Journal Article	M. Catteau; E. Passerieux; L. Blervaque; F. Gouzi; B. Ayoub; M. Hayot; P. Pomies	2021	Response to Electrostimulation Is Impaired in Muscle Cells from Patients with Chronic Obstructive Pulmonary Disease	Cells		10.3390/cells10113002
Journal Article	A. G. D. Cavalcante; P. F. C. de Bruin; V. M. S. de Bruin; D. M. Nunes; E. D. B. Pereira; M. M. Cavalcante; G. M. Andrade	2012	Melatonin reduces lung oxidative stress in patients with chronic obstructive pulmonary disease: a randomized, double-blind, placebo-controlled study	Journal of Pineal Research		10.1111/j.1600-079X.2012.00992.x
Journal Article	A. M. Cavalcante; P. C. De Bruin; V. M. S. De Bruin; D. M. Nunes; E. D. B. Pereira; M. M. Cavalcante; G. M. Andrade	2012	Melatonin administration reduces 8-isoprostane in exhaled breath condensate and improves dyspnea in patients with COPD	American journal of respiratory and critical care medicine	Journal article; Conference proceeding
Journal Article	M. Cazzola; L. Calzetta; C. Page; P. Rogliani; M. G. Matera	2019	Thiol-Based Drugs in Pulmonary Medicine: Much More than Mucolytics	Trends in Pharmacological Sciences		10.1016/j.tips.2019.04.015
Journal Article	M. Cazzola; C. Page; P. Rogliani; L. Calzetta; M. G. Matera	2020	Multifaceted Beneficial Effects of Erdosteine: More than a Mucolytic Agent	Drugs		10.1007/s40265-020-01412-x
Journal Article	B. Cerda; C. Soto; M. D. Albaladejo; P. Martinez; F. Sanchez-Gascon; F. Tomas-Barberan; J. C. Espin	2006	Pomegranate juice supplementation in chronic obstructive pulmonary disease: a 5-week randomized, double-blind, placebo-controlled trial	European Journal of Clinical Nutrition		10.1038/sj.ejcn.1602309
Journal Article	B. Cerdá; C. Soto; M. D. Albaladejo; P. Martínez; F. Sánchez-Gascón; F. Tomás-Barberán; J. C. Espín	2006	Pomegranate juice supplementation in chronic obstructive pulmonary disease: a 5-week randomized, double-blind, placebo-controlled trial	European journal of clinical nutrition	Journal article	10.1038/sj.ejcn.1602309
Journal Article	L. Cerit; H. Kemal; K. Gulsen; B. Ozcem; Z. Cerit; H. Duygu	2017	Relationship between Vitamin D and the development of atrial fibrillation after on-pump coronary artery bypass graft surgery	Cardiovascular Journal of Africa		10.5830/cvja-2016-064
Journal Article	L. Cerit; B. Ozcem; Z. Cerit; H. Duygu	2018	Preventive Effect of Preoperative Vitamin D Supplementation on Postoperative Atrial Fibrillation	Brazilian Journal of Cardiovascular Surgery		10.21470/1678-9741-2018-0014
Journal Article	L. Cerit; B. Özcem; Z. Cerit; H. Duygu	2018	Preventive Effect of Preoperative Vitamin D Supplementation on Postoperative Atrial Fibrillation	Brazilian journal of cardiovascular surgery	Journal article	10.21470/1678-9741-2018-0014
Journal Article	A. Cetinkaya; S. I. Kaya; E. B. Atici; M. E. Corman; L. Uzun; S. A. Ozkan	2022	A semi-covalent molecularly imprinted electrochemical sensor for rapid and selective detection of tiotropium bromide	Analytical and Bioanalytical Chemistry		10.1007/s00216-022-04335-6
Journal Article	E. Ceylan; M. Gencer; E. Uzer; H. Celik	2007	Measurement of the total antioxidant potential in chronic obstructive pulmonary diseases with a novel automated method	Saudi Medical Journal
Journal Article	M. Chaabouni; W. Feki; K. Chaabouni; K. Abdelmouleh; Y. Elloumi; N. Moussa; S. Msaad; F. M. Ayadi; S. Kammoun	2020	Predictive factors of vitamin D status in southern-mediterranean patients with COPD	European Respiratory Journal		10.1183/13993003.congress-2020.990
Journal Article	M. Chaabouni; W. Feki; K. Chaabouni; S. Kammoun	2020	Vitamin D supplementation to prevent COVID-19 in patients with COPD: a research perspective	Advances in Respiratory Medicine		10.5603/ARM.a2020.0101
Journal Article	A. Chakraborty; S. G. Royce; C. Selomulya; M. Plebanski	2020	A Novel Approach for Non-Invasive Lung Imaging and Targeting Lung Immune Cells	International Journal of Molecular Sciences		10.3390/ijms21051613
Journal Article	A. Chambaneau; M. Filaire; L. Jubert; M. Bremond; E. Filaire	2016	Nutritional Intake, Physical Activity and Quality of Life in COPD Patients	International Journal of Sports Medicine		10.1055/s-0035-1569368
Journal Article	D. Chambergo-Michilot; S. Barros-Sevillano; O. Rivera-Torrejon; G. A. De la Cruz-Ku; N. Custodio	2021	Factors associated with COVID-19 in people with Parkinson's disease: a systematic review and meta-analysis	European Journal of Neurology		10.1111/ene.14912
Journal Article	N. R. Chamberlain; P. S. Sexton; M. R. Hardee; R. W. Baer	2018	Physician-Mentored Patient Rounds to Observe and Assess Entrustable Professional Activities 1 and 2 in Preclinical Medical Students	Journal of the American Osteopathic Association		10.7556/jaoa.2018.039
Journal Article	K. P. F. Chan; T. F. Ma; W. C. Kwok; J. K. C. Leung; K. Y. Chiang; J. C. M. Ho; D. C. L. Lam; T. C. C. Tam; M. S. M. Ip; P. L. Ho	2020	Significant reduction in hospital admissions for acute exacerbation of chronic obstructive pulmonary disease in Hong Kong during coronavirus disease 2019 pandemic	Respiratory Medicine		10.1016/j.rmed.2020.106085
Journal Article	S. M. H. Chan; I. Bernardo; C. Mastronardo; K. Mou; S. N. De Luca; H. J. Seow; A. Dobric; K. Brassington; S. Selemidis; S. Bozinovski; R. Vlahos	2021	Apocynin prevents cigarette smoking-induced loss of skeletal muscle mass and function in mice by preserving proteostatic signalling	British Journal of Pharmacology		10.1111/bph.15482
Journal Article	V. Chan; A. J. Cave; H. L. Banh	2015	Self-reported osteoporosis prevention in inhaled corticosteroid users in community pharmacy setting	Sage Open Medicine		10.1177/2050312115586912
Journal Article	J. D. Chandler; E. Min; J. Huang; D. P. Nichols; B. J. Day	2013	Nebulized thiocyanate improves lung infection outcomes in mice	British Journal of Pharmacology		10.1111/bph.12206
Journal Article	K. H. Chang; M. Y. Chang; C. H. Muo; T. N. Wu; B. F. Hwang; C. Y. Chen; T. H. Lin; C. H. Kao	2015	Exposure to Air pollution Increases the Risk of Osteoporosis A Nationwide Longitudinal Study	Medicine		10.1097/md.0000000000000733
Journal Article	R. Chang; K. A. Chu; M. C. Lin; Y. H. Chu; Y. M. Hung; J. C. C. Wei	2020	Newly diagnosed iron deficiency anemia and subsequent autoimmune disease: a matched cohort study in Taiwan	Current Medical Research and Opinion		10.1080/03007995.2020.1748585
Journal Article	S. L. Chappell; L. Daly; J. Lotya; A. Alsaegh; T. Guetta-Baranes; J. Roca; R. Rabinovich; K. Morgan; A. B. Millar; S. C. Donnelly; V. Keatings; W. MacNee; J. Stolk; P. S. Hiemstra; M. Miniati; S. Monti; C. M. O'Connor; N. Kalsheker	2011	The role of IREB2 and transforming growth factor beta-1 genetic variants in COPD: a replication case-control study	Bmc Medical Genetics		10.1186/1471-2350-12-24
Journal Article	G. Chatziparasidis; A. Kantar; K. Grimwood	2023	Pathogenesis of nontypeable Haemophilus influenzae infections in chronic suppurative lung disease	Pediatric Pulmonology		10.1002/ppul.26446
Journal Article	D. Chaudhary; N. Sharma; S. Senapati	2019	Serum Homocysteine Could Be Used as a Predictive Marker for Chronic Obstructive Pulmonary Disease: A Meta-Analysis	Frontiers in Public Health		10.3389/fpubh.2019.00069
Journal Article	J. Checa; J. M. Aran	2020	Airway Redox Homeostasis and Inflammation Gone Awry: From Molecular Pathogenesis to Emerging Therapeutics in Respiratory Pathology	International Journal of Molecular Sciences		10.3390/ijms21239317
Journal Article	F. Y. Chen; M. Xiao; B. Ling; L. Liu; L. Chen	2019	Vitamin D does not improve lung function decline in COPD: a meta-analysis	European Review for Medical and Pharmacological Sciences		10.26355/eurrev_201910_19181
Journal Article	H. Chen; L. Zhang; Z. Y. He; X. N. Zhong; J. Q. Zhang; M. H. Li; J. Bai	2015	Vitamin D binding protein gene polymorphisms and chronic obstructive pulmonary disease: a meta-analysis	Journal of Thoracic Disease		10.3978/j.issn.2072-1439.2015.08.16
Journal Article	H. L. Chen; R. Lu; Y. G. Zhang; J. Sun	2018	Vitamin D Receptor Deletion Leads to the Destruction of Tight and Adherens Junctions in Lungs	Tissue Barriers		10.1080/21688370.2018.1540904
Journal Article	L. Chen; B. B. Sun; T. Wang; X. Wang; J. Q. Li; H. X. Wang; S. F. Zhang; D. S. Liu; L. Liu; D. Xu; X. M. Ou; Y. J. Chen; T. Yang; H. Zhou; F. Q. Wen	2010	Cigarette smoke enhances beta-defensin 2 expression in rat airways via nuclear factor-kappa B activation	European Respiratory Journal		10.1183/09031936.00029409
Journal Article	S. Chen; Y. Wang; H. L. Zhang; R. Chen; F. F. Lv; Z. M. Li; T. Jiang; D. P. Lin; H. Y. Zhang; L. Yang; X. X. Kong	2019	The Antioxidant MitoQ Protects Against CSE-Induced Endothelial Barrier Injury and Inflammation by Inhibiting ROS and Autophagy in Human Umbilical Vein Endothelial Cells	International Journal of Biological Sciences		10.7150/ijbs.30193
Journal Article	S. L. Chen; L. Zhu; J. Li	2023	Fucoxanthin ameliorates oxidative injury and inflammation of human bronchial epithelial cells induced by cigarette smoke extract via the PPAR gamma/NF-kappa B signaling pathway	Experimental and Therapeutic Medicine		10.3892/etm.2022.11768
Journal Article	X. M. Chen; Z. J. Lin; D. J. Chen; T. T. Jia; Z. M. Cai; X. R. Wang; X. Chen; G. N. Chen; M. Oyama	2010	Nonenzymatic amperometric sensing of glucose by using palladium nanoparticles supported on functional carbon nanotubes	Biosensors & Bioelectronics		10.1016/j.bios.2009.12.035
Journal Article	Y. Chen; M. Hanaoka; P. Chen; Y. Droma; N. F. Voelkel; K. Kubo	2009	Protective effect of beraprost sodium, a stable prostacyclin analog, in the development of cigarette smoke extract-induced emphysema	American Journal of Physiology-Lung Cellular and Molecular Physiology		10.1152/ajplung.90270.2008
Journal Article	Y. Chen; M. Hanaoka; Y. Droma; P. Chen; N. F. Voelkel; K. Kubo	2010	Endothelin-1 receptor antagonists prevent the development of pulmonary emphysema in rats	European Respiratory Journal		10.1183/09031936.00003909
Journal Article	Y. B. Chen; Y. W. Lan; L. G. Chen; T. T. Huang; K. B. Choo; W. T. K. Cheng; H. S. Lee; K. Y. Chong	2015	Mesenchymal stem cell-based HSP70 promoter-driven VEGFA induction by resveratrol alleviates elastase-induced emphysema in a mouse model	Cell Stress & Chaperones		10.1007/s12192-015-0627-7
Journal Article	S. L. Cheng; C. J. Yu; C. J. Chen; P. C. Yang	2004	Genetic polymorphism of epoxide hydrolase and glutathione S-transferase in COPD	European Respiratory Journal		10.1183/09031936.04.00104904
Journal Article	W. H. Cheng; C. E. Chiang; Y. J. Lin; S. L. Chang; L. W. Lo; Y. F. Hu; T. C. Tuan; J. N. Liao; F. P. Chung; T. J. Chen; G. Y. H. Lip; S. A. Chen; T. F. Chao	2021	Non-Vitamin K Antagonist Oral Anticoagulants in Elderly (>= 85 years) Patients With Newly Diagnosed Atrial Fibrillation: Changing Clinical Practice and Outcomes for Stroke Prevention in a Nationwide Cohort Study	Mayo Clinic Proceedings		10.1016/j.mayocp.2020.08.042
Journal Article	M. B. Cheung; V. Sampayo-Escobar; R. Green; M. L. Moore; S. Mohapatra; S. S. Mohapatra	2016	Respiratory Syncytial Virus-Infected Mesenchymal Stem Cells Regulate Immunity via Interferon Beta and Indoleamine-2,3-Dioxygenase	Plos One		10.1371/journal.pone.0163709
Journal Article	S. B. Chia; E. A. Elko; R. Aboushousha; A. M. Manuel; C. van de Wetering; J. E. Druso; J. van der Velden; D. J. Seward; V. Anathy; C. G. Irvin; Y. W. Lam; A. van der Vliet; Y. M. W. Janssen-Heininger	2020	Dysregulation of the glutaredoxin/S-glutathionylation redox axis in lung diseases	American Journal of Physiology-Cell Physiology		10.1152/ajpcell.00410.2019
Journal Article	T. Chiba; H. Uchi; G. Tsuji; H. Gondo; Y. Moroi; M. Furue	2011	Arylhydrocarbon receptor (AhR) activation in airway epithelial cells induces MUC5AC via reactive oxygen species (ROS) production	Pulmonary Pharmacology & Therapeutics		10.1016/j.pupt.2010.08.002
Journal Article	P. J. Chien; T. Suzuki; M. Tsujii; M. Ye; K. Toma; T. Arakawa; Y. Iwasaki; K. Mitsubayashi	2017	Bio-sniffer (gas-phase biosensor) with secondary alcohol dehydrogenase (S-ADH) for determination of isopropanol in exhaled air as a potential volatile biomarker	Biosensors & Bioelectronics		10.1016/j.bios.2016.12.050
Journal Article	K. Chikuma; K. Arima; Y. Asaba; R. Kubota; S. Asayama; K. Sato; H. Kawakami	2020	The potential of lipid-polymer nanoparticles as epigenetic and ROS control approaches for COPD	Free Radical Research		10.1080/10715762.2019.1696965
Journal Article	L. Chishimba; D. R. Thickett; R. A. Stockley; A. M. Wood	2010	The vitamin D axis in the lung: a key role for vitamin D-binding protein	Thorax		10.1136/thx.2009.128793
Journal Article	H. Y. Cho; S. R. Kleeberger	2007	Genetic mechanisms of susceptibility to oxidative lung injury in mice	Free Radical Biology and Medicine		10.1016/j.freeradbiomed.2006.11.021
Journal Article	H. Y. Cho; S. R. Kleeberger	2014	Noblesse Oblige: NRF2 Functions in the Airways	American Journal of Respiratory Cell and Molecular Biology		10.1165/rcmb.2014-0116PS
Journal Article	H. Y. Cho; S. P. Reddy; S. R. Kleeberger	2006	Nrf2 defends the lung from oxidative stress	Antioxidants & Redox Signaling		10.1089/ars.2006.8.76
Journal Article	M. Chojnacki; M. K. Lemieszek	2023	Role of vitamin D3 in selected pulmonary diseases with particular emphasis on lung fibrosis	Annals of Agricultural and Environmental Medicine		10.26444/aaem/161583
Journal Article	K. A. Chu; C. H. Hsu; M. C. Lin; Y. H. Chu; Y. M. Hung; J. C. C. Wei	2019	Association of iron deficiency anemia with tuberculosis in Taiwan: A nationwide population-based study	Plos One		10.1371/journal.pone.0221908
Journal Article	B. Chuaychoo; R. Tungtrongchitr; W. Kriengsinyos; S. Tuntipopipat; N. On-Nom; C. Chupeerach	2018	Correlation of vitamin D binding protein gene polymorphism and protein levels in chronic obstructive pulmonary disease compared with non-chronic obstructive pulmonary disease subjects	Personalized Medicine		10.2217/pme-2018-0005
Journal Article	A. Churg; M. Cosio; J. L. Wright	2008	Mechanisms of cigarette smoke-induced COPD: insights from animal models	American Journal of Physiology-Lung Cellular and Molecular Physiology		10.1152/ajplung.00390.2007
Journal Article	A. Churg; J. L. Wright	2002	Airway wall remodeling induced by occupational mineral dusts and air pollutant particles	Chest		10.1378/chest.122.6_suppl.306S
Journal Article	A. Churg; K. Zay; K. Li	1997	Mechanisms of mineral dust-induced emphysema	Environmental Health Perspectives		10.2307/3433535
Journal Article	N. Cielen; N. Heulens; K. Maes; G. Carmeliet; C. Mathieu; W. Janssens; G. Gayan-Ramirez	2016	Vitamin D deficiency impairs skeletal muscle function in a smoking mouse model	Journal of Endocrinology		10.1530/joe-15-0491
Journal Article	N. Cielen; N. Heulens; K. Maes; G. Gayan-Ramirez; W. Janssens; M. Decramer	2014	Effect of cigarette smoking on muscle in vitamin D deficient mice	European Respiratory Journal
Journal Article	C. Cipollina; A. Bruno; S. Fasola; M. Cristaldi; B. Patella; R. Inguanta; A. Vilasi; G. Aiello; S. La Grutta; C. Torino; E. Pace	2022	Cellular and Molecular Signatures of Oxidative Stress in Bronchial Epithelial Cell Models Injured by Cigarette Smoke Extract	International Journal of Molecular Sciences		10.3390/ijms23031770
Journal Article	C. Cipollina; S. Di Vincenzo; L. Siena; C. Di Sano; M. Gjomarkaj; E. Pace	2016	17-oxo-DHA displays additive anti-inflammatory effects with fluticasone propionate and inhibits the NLRP3 inflammasome	Scientific Reports		10.1038/srep37625
Journal Article	A. Cirovic; A. Cirovic; O. E. Orisakwe; R. R. Lima	2023	Local and Systemic Hypoxia as Inductors of Increased Aluminum and Iron Brain Accumulation Promoting the Onset of Alzheimer's Disease	Biological Trace Element Research		10.1007/s12011-023-03599-y
Journal Article	A. Cirovic; A. Denic; B. L. Clarke; R. Vassallo; A. Cirovic; G. M. Landry	2022	A hypoxia-driven occurrence of chronic kidney disease and osteoporosis in COPD individuals: New insights into environmental cadmium exposure	Toxicology		10.1016/j.tox.2022.153355
Journal Article	D. D. Clarence; K. R. Paudel; B. Manandhar; S. K. Singh; H. P. Devkota; J. Panneerselvam; V. Gupta; N. Chitranshi; N. Verma; S. Saad; G. Gupta; P. M. Hansbro; B. G. Oliver; T. Madheswaran; K. Dua; D. K. Chellappan	2022	Unravelling the Therapeutic Potential of Nano-Delivered Functional Foods in Chronic Respiratory Diseases	Nutrients		10.3390/nu14183828
Journal Article	M. Climent; G. Viggiani; Y. W. Chen; G. Coulis; A. Castaldi	2020	MicroRNA and ROS Crosstalk in Cardiac and Pulmonary Diseases	International Journal of Molecular Sciences		10.3390/ijms21124370
Journal Article	S. M. Cloonan; K. Glass; M. E. Laucho-Contreras; A. R. Bhashyam; M. Cervo; M. A. Pabon; C. Konrad; F. Polverino; Siempos, II; E. Perez; K. Mizumura; M. C. Ghosh; H. Parameswaran; N. C. Williams; K. T. Rooney; Z. H. Chen; M. P. Goldklang; G. C. Yuan; S. C. Moore; D. L. Demeo; T. A. Rouault; J. M. D'Armiento; E. A. Schon; G. Manfredi; J. Quackenbush; A. Mahmood; E. K. Silverman; C. A. Owen; A. M. K…	2016	Mitochondrial iron chelation ameliorates cigarette smoke-induced bronchitis and emphysema in mice	Nature Medicine		10.1038/nm.4021
Journal Article	S. M. Cloonan; S. Mumby; I. M. Adcock; A. M. K. Choi; K. F. Chung; G. J. Quinlan	2017	The Iron"-y of Iron Overload and Iron Deficiency in Chronic Obstructive Pulmonary Disease"	American Journal of Respiratory and Critical Care Medicine		10.1164/rccm.201702-0311PP
Journal Article	J. C. Coco; J. A. Ataide; J. A. Sake; E. B. Tambourgi; C. Ehrhardt; P. G. Mazzola	2022	In vitro antioxidant and wound healing properties of baru nut extract (Dipteryx alata Vog.) in pulmonary epithelial cells for therapeutic application in chronic pulmonary obstructive disease (COPD)	Natural Product Research		10.1080/14786419.2021.1984909
Journal Article	A. Comandini; V. Marzano; G. Curradi; G. Federici; A. Urbani; C. Saltini	2010	Markers of anti-oxidant response in tobacco smoke exposed subjects: A data-mining review	Pulmonary Pharmacology & Therapeutics		10.1016/j.pupt.2010.05.006
Journal Article	S. Comert; E. Kiyan; G. Okumus; O. Arseven; T. Ece; H. Issever	2016	Efficiency of nebulised magnesium sulphate in infective exacerbations of chronic obstructive pulmonary disease	Tuberkuloz Ve Torak-Tuberculosis and Thorax		10.5578/tt.9854
Journal Article	Ş. Cömert; E. Kıyan; G. Okumuş; O. Arseven; T. Ece; H. İşsever	2016	Efficiency of nebulised magnesium sulphate in infective exacerbations of chronic obstructive pulmonary disease	Tuberkuloz ve toraks	Journal article	10.5578/tt.9854
Journal Article	J. D. Conklin; J. D. Trinity; M. Amann; A. Fjeldstad; D. W. Wray; R. S. Richardson	2010	Antioxidant supplementation improves oxygen delivery and blood flow to exercising skeletal muscle in COPD	American Journal of Respiratory and Critical Care Medicine
Journal Article	T. M. Conlon; G. Gunes; R. S. J. Sarker; H. Fehrenbach; A. O. Yildirim	2019	Arginine Methylation Epigenetically Regulates Airway Epithelial Cell Injury In COPD Pathogenesis	American Journal of Respiratory and Critical Care Medicine
Journal Article	E. Conte; E. Fagone; M. Fruciano; E. Gili; M. Iemmolo; C. Vancheri	2015	Anti-inflammatory and antifibrotic effects of resveratrol in the lung	Histology and Histopathology		10.14670/hh-30.523
Journal Article	V. Conti; G. Corbi; V. Manzo; P. Malangone; C. Vitale; A. Maglio; R. Cotugno; D. Capaccio; L. Marino; C. Selleri; C. Stellato; A. Filippelli; A. Vatrella	2018	SIRT1 Activity in Peripheral Blood Mononuclear Cells Correlates with Altered Lung Function in Patients with Chronic Obstructive Pulmonary Disease	Oxidative Medicine and Cellular Longevity		10.1155/2018/9391261
Journal Article	V. Conti; G. Corbi; V. Manzo; G. Pelaia; A. Filippelli; A. Vatrella	2015	Sirtuin 1 and Aging Theory for Chronic Obstructive Pulmonary Disease	Analytical Cellular Pathology		10.1155/2015/897327
Journal Article	M. Contoli; G. Gnesini; G. Forini; B. Marku; A. Pauletti; A. Padovani; P. Casolari; L. Taurino; A. Ferraro; M. Chicca; A. Ciaccia; A. Papi; S. Pinamonti	2013	Reducing Agents Decrease the Oxidative Burst and Improve Clinical Outcomes in COPD Patients: A Randomised Controlled Trial on the Effects of Sulphurous Thermal Water Inhalation	Scientific World Journal		10.1155/2013/927835
Journal Article	D. A. Cooksey	1994	MOLECULAR MECHANISMS OF COPPER RESISTANCE AND ACCUMULATION IN BACTERIA	Fems Microbiology Reviews		10.1111/j.1574-6976.1994.tb00112.x
Journal Article	D. M. Cooper; M. Loxham	2019	Particulate matter and the airway epithelium: the special case of the underground?	European Respiratory Review		10.1183/16000617.0066-2019
Journal Article	J. L. Corhay; G. Weber; T. Bury; S. Mariz; I. Roelandts; M. F. Radermecker	1992	IRON CONTENT IN HUMAN ALVEOLAR MACROPHAGES	European Respiratory Journal
Journal Article	D. Corradi; J. E. Saffitz; D. Novelli; A. Asimaki; C. Simon; E. Oldoni; S. Masson; J. Meessen; R. Monaco; R. Manuguerra; et al.	2020	Prospective Evaluation of Clinico-Pathological Predictors of Postoperative Atrial Fibrillation: an Ancillary Study From the OPERA Trial	Circulation. Arrhythmia and electrophysiology	Journal article	10.1161/CIRCEP.120.008382
Journal Article	D. Corradi; J. E. Saffitz; D. Novelli; A. Asimaki; C. Simon; E. Oldoni; S. Masson; J. Meessen; R. Monaco; R. Manuguerra; R. Latini; P. Libby; L. Tavazzi; R. Marchioli; L. Dozza; L. Cavallotti; A. Aleksova; R. Gregorini; D. Mozaffarian	2020	Prospective Evaluation of Clinico-Pathological Predictors of Postoperative Atrial Fibrillation An Ancillary Study From the OPERA Trial	Circulation-Arrhythmia and Electrophysiology		10.1161/circep.120.008382
Journal Article	M. Corradi; O. Acampa; M. Goldoni; R. Andreoli; D. Milton; S. R. Sama; R. Rosiello; G. de Palma; P. Apostoli; A. Mutti	2009	Metallic elements in exhaled breath condensate and serum of patients with exacerbation of chronic obstructive pulmonary disease	Metallomics		10.1039/b907635b
Journal Article	A. Corrado; G. Bruscoli; A. Messori; L. Ghedina; S. Nutini; E. Depaola; A. Baccini	1992	IRON LUNG TREATMENT OF SUBJECTS WITH COPD IN ACUTE RESPIRATORY-FAILURE - EVALUATION OF SHORT-TERM AND LONG-TERM PROGNOSIS	Chest		10.1378/chest.101.3.692
Journal Article	A. Corrado; M. Confalonieri; S. Marchese; C. Mollica; G. Villela; M. Gorini; R. Della Porta	2002	Iron lung vs mask ventilation in the treatment of acute on chronic respiratory failure in COPD patients - A multicenter study	Chest		10.1378/chest.121.1.189
Journal Article	A. Corrado; E. Depaola; A. Messori; G. Bruscoli; S. Nutini	1994	THE EFFECT OF INTERMITTENT NEGATIVE-PRESSURE VENTILATION AND LONG-TERM OXYGEN-THERAPY FOR PATIENTS WITH COPD - A 4-YEAR STUDY	Chest		10.1378/chest.105.1.95
Journal Article	A. Corrado; R. Ginanni; G. Villella; M. Gorini; A. Augustynen; D. Tozzi; A. Peris; S. Grifoni; A. Messori; C. Nozzoli; et al.	2004	Iron lung versus conventional mechanical ventilation in acute exacerbation of COPD	The european respiratory journal	Journal article	10.1183/09031936.04.00029304
Journal Article	A. Corrado; M. Gorini; R. Melej; S. Baglioni; C. Mollica; G. Villella; G. F. Consigli; M. Dottorini; D. Bigioni; M. Toschi; A. Eslami	2009	Iron lung versus mask ventilation in acute exacerbation of COPD: a randomised crossover study	Intensive Care Medicine		10.1007/s00134-008-1352-9
Journal Article	M. Correale; S. Paolillo; V. Mercurio; G. Ruocco; C. G. Tocchetti; A. Palazzuoli	2021	Non-cardiovascular comorbidities in heart failure patients and their impact on prognosis	Kardiologia Polska		10.33963/kp.15934
Journal Article	T. J. Corte; S. J. Wort	2009	Role of pravastatin in pulmonary hypertension in chronic obstructive pulmonary disease	Clinical Science		10.1042/cs20080590
Journal Article	B. G. Cosio; A. Iglesias; A. Rios; A. Noguera; E. Sala; K. Ito; P. J. Barnes; A. Agusti	2009	Low-dose theophylline enhances the anti-inflammatory effects of steroids during exacerbations of COPD	Thorax		10.1136/thx.2008.103432
Journal Article	B. G. Cosio; A. Iglesias; A. Rios; A. Noguera; E. Sala; K. Ito; P. J. Barnes; A. Agusti	2009	Low-dose theophylline enhances the anti-inflammatory effects of steroids during exacerbations of COPD	Thorax	Journal article	10.1136/thx.2008.103432
Journal Article	G. G. Coskun; S. Andac-Ozturk; Z. A. Ulukan	2021	Comparison of constipation and nutritional status with disease-related parameters in chronic obstructive pulmonary disease patients	International Journal of Clinical Practice		10.1111/ijcp.14451
Journal Article	B. Cosmi; C. Legnani; A. Tosetto; V. Pengo; A. Ghirarduzzi; S. Testa; D. Prisco; D. Poli; A. Tripodi; G. Palareti	2010	Comorbidities, alone and in combination with D-dimer, as risk factors for recurrence after a first episode of unprovoked venous thromboembolism in the extended follow-up of the PROLONG study	Thrombosis and haemostasis	Journal article	10.1160/TH09-11-0759
Journal Article	B. Cosmi; C. Legnani; A. Tosetto; V. Pengo; A. Ghirarduzzi; S. Testa; D. Prisco; D. Poli; A. Tripodi; G. Palareti; et al.	2010	Comorbidities, alone and in combination with D-dimer, as risk factors for recurrence after a first episode of unprovoked venous thromboembolism in the extended follow-up of the PROLONG study	Thrombosis and haemostasis	Journal article	10.1160/TH09-11-0759
Journal Article	A. Coto-Montes; J. A. Boga; D. X. Tan; R. J. Reiter	2016	Melatonin as a Potential Agent in the Treatment of Sarcopenia	International Journal of Molecular Sciences		10.3390/ijms17101771
Journal Article	A. Couillard; C. Koechlin; J. P. Cristol; A. Varray; C. Prefaut	2002	Evidence of local exercise-induced systemic oxidative stress in chronic obstructive pulmonary disease patients	European Respiratory Journal		10.1183/09031936.02.00014302
Journal Article	A. Couillard; F. Maltais; D. Saey; R. Debigare; A. Michaud; C. Koechlin; P. LeBlanc; C. Prefaut	2003	Exercise-induced quadriceps oxidative stress and peripheral muscle dysfunction in patients with chronic obstructive pulmonary disease	American Journal of Respiratory and Critical Care Medicine		10.1164/rccm.200209-1028OC
Journal Article	A. Couillard; C. Prefaut	2005	From muscle disuse to myopathy in COPD: potential contribution of oxidative stress	European Respiratory Journal		10.1183/09031936.05.00139904
Journal Article	F. R. Coulson; A. D. Fryer	2003	Muscarinic acetylcholine receptors and airway diseases	Pharmacology & Therapeutics		10.1016/s0163-7258(03)00004-4
Journal Article	A. K. Coussens	2011	Immunomodulatory Actions of Vitamin D Metabolites and their Potential Relevance to Human Lung Disease	Current Respiratory Medicine Reviews		10.2174/157339811798072577
Journal Article	E. F. Craparo; M. Cabibbo; C. Scialabba; G. Giammona; G. Cavallaro	2022	Inhalable Formulation Based on Lipid-Polymer Hybrid Nanoparticles for the Macrophage Targeted Delivery of Roflumilast	Biomacromolecules		10.1021/acs.biomac.2c00576
Journal Article	G. Cremona; T. W. Higenbortam; E. A. Bower; A. M. Wood; S. Stewart	1999	Hemodynamic effects of basal and stimulated release of endogenous nitric oxide in isolated human lungs	Circulation		10.1161/01.Cir.100.12.1316
Journal Article	C. Cristovao; L. Cristovao; F. Nogueira; M. Bicho	2013	Evaluation of the oxidant and antioxidant balance in the pathogenesis of Chronic Obstructive Pulmonary Disease	Revista Portuguesa De Pneumologia		10.1016/j.rppneu.2012.09.002
Journal Article	C. E. Cross; M. Traber; J. Eiserich; A. van der Vliet	1999	Micronutrient antioxidants and smoking	British Medical Bulletin		10.1258/0007142991902565
Journal Article	C. I. Cruickshank-Quinn; S. Jacobson; G. Hughes; R. L. Powell; I. Petrache; K. Kechris; R. Bowler; N. Reisdorph	2018	Metabolomics and transcriptomics pathway approach reveals outcome-specific perturbations in COPD	Scientific Reports		10.1038/s41598-018-35372-w
Journal Article	C. L. Cruthirds; N. E. P. Deutz; Y. G. G. Mizubuti; R. I. Harrykissoon; A. J. Zachria; M. Engelen	2022	Abdominal obesity in COPD is associated with specific metabolic and functional phenotypes	Nutrition & Metabolism		10.1186/s12986-022-00714-z
Journal Article	C. L. Cruthirds; B. S. van der Meij; A. Wierzchowska-McNew; N. E. P. Deutz; M. Engelen	2021	Presence or Absence of Skeletal Muscle Dysfunction in Chronic Obstructive Pulmonary Disease is Associated With Distinct Phenotypes	Archivos De Bronconeumologia		10.1016/j.arbres.2019.12.034
Journal Article	T. Cruz; A. Lopez-Giraldo; G. Noell; S. Casas-Recasens; T. Garcia; L. Molins; M. Juan; M. A. Fernandez; A. Agusti; R. Faner	2019	Multi-level immune response network in mild-moderate Chronic Obstructive Pulmonary Disease (COPD)	Respiratory Research		10.1186/s12931-019-1105-z
Journal Article	A. J. Cruz-Jentoft	2018	Beta-Hydroxy-Beta-Methyl Butyrate (HMB): From Experimental Data to Clinical Evidence in Sarcopenia	Current Protein & Peptide Science		10.2174/1389203718666170529105026
Journal Article	E. Csanky; R. Ruhl; B. Scholtz; A. Vasko; L. Takacs; W. M. Hempel	2009	Lipid metabolite levels of prostaglandin D-2 and eicosapentaenoic acid recovered from bronchoalveolar lavage fluid correlate with lung function of chronic obstructive pulmonary disease patients and controls	Electrophoresis		10.1002/elps.200800722
Journal Article	B. Csoma; A. Bikov; L. Nagy; B. Toth; T. Tabi; G. Szucs; Z. I. Komlosi; V. Muller; G. Losonczy; Z. Lazar	2019	Dysregulation of the endothelial nitric oxide pathway is associated with airway inflammation in COPD	Respiratory Research		10.1186/s12931-019-1133-8
Journal Article	H. Y. Cui; X. Y. Liu; J. Zhang; K. Zhang; D. H. Yao; S. Dong; S. S. Feng; L. Yang; Y. Y. Li; H. Y. Wang; J. A. Huang; J. H. Wang	2021	Rhodiola rosea L. Attenuates Cigarette Smoke and Lipopolysaccharide-Induced COPD in Rats via Inflammation Inhibition and Antioxidant and Antifibrosis Pathways	Evidence-Based Complementary and Alternative Medicine		10.1155/2021/6103158
Journal Article	Y. Cui; S. Gutierrez; S. Ariai; L. Oberg; K. Thorn; U. Gehrmann; S. M. Cloonan; T. Naessens; H. Olsson	2022	Non-heme iron overload impairs monocyte to macrophage differentiation via mitochondrial oxidative stress	Frontiers in Immunology		10.3389/fimmu.2022.998059
Journal Article	S. V. Culpitt; D. F. Rogers; P. S. Fenwick; P. Shah; C. De Matos; R. E. Russell; P. J. Barnes; L. E. Donnelly	2003	Inhibition by red wine extract, resveratrol, of cytokine release by alveolar macrophages in COPD	Thorax	Journal article	10.1136/thorax.58.11.942
Journal Article	S. V. Culpitt; D. F. Rogers; P. S. Fenwick; P. Shah; C. De Matos; R. E. K. Russell; P. J. Barnes; L. E. Donnelly	2003	Inhibition by red wine extract, resveratrol, of cytokine release by alveolar macrophages in COPD	Thorax		10.1136/thorax.58.11.942
Journal Article	K. J. Curtis; K. O'Brien; R. Tanner; M. Feelisch; M. I. Polkey; L. M. Edwards; N. S. Hopkinson	2015	Reduced isotime oxygen requirement during submaximal exercise in chronic obstructive pulmonary disease: a randomised controlled trial of acute dietary nitrate supplementation	American journal of respiratory and critical care medicine	Journal article; Conference proceeding
Journal Article	C. D'Anna; D. Cigna; C. Di Sano; S. Di Vincenzo; P. Dino; M. Ferraro; L. Bini; L. Bianchi; F. Di Gaudio; M. Gjomarkaj; E. Pace	2017	Exposure to cigarette smoke extract and lipopolysaccharide modifies cytoskeleton organization in bronchial epithelial cells	Experimental Lung Research		10.1080/01902148.2017.1377784
Journal Article	J. C. D'Souza; S. M. Kawut; L. R. Elkayam; L. Sheppard; P. S. Thorne; D. R. Jacobs; D. A. Bluemke; J. A. C. Lima; J. D. Kaufman; T. V. Larson; S. D. Adar	2017	Ambient Coarse Particulate Matter and the Right Ventricle: The Multi-Ethnic Study of Atherosclerosis	Environmental Health Perspectives		10.1289/ehp658
Journal Article	A. J. Dabo; W. Ezegbunam; A. E. Wyman; J. Moon; C. Railwah; A. Lora; S. M. Majka; P. Geraghty; R. F. Foronjy	2020	Targeting c-Src Reverses Accelerated GPX-1 mRNA Decay in Chronic Obstructive Pulmonary Disease Airway Epithelial Cells	American Journal of Respiratory Cell and Molecular Biology		10.1165/rcmb.2019-0177OC
Journal Article	M. Daga; N. Khan; H. Saini	2013	The effect of folic acid supplementation on hyperhomocysteinemia and pulmonary function parameters in chronic obstructive pulmonary disease	European Respiratory Journal
Journal Article	M. K. Daga; R. Chhabra; B. Sharma; T. K. Mishra	2003	Effects of exogenous vitamin E supplementation on the levels of oxidants and antioxidants in chronic obstructive pulmonary disease	Journal of Biosciences		10.1007/bf02970125
Journal Article	M. K. Daga; R. Chhabra; B. Sharma; T. K. Mishra	2003	Effects of exogenous vitamin E supplementation on the levels of oxidants and antioxidants in chronic obstructive pulmonary disease	Journal of biosciences	Journal article	10.1007/BF02970125
Journal Article	N. Dagues; V. Pawlowski; C. Sobry; G. Hanton; F. Borde; S. Soler; J. L. Freslon; S. Chevalier	2007	Investigation of the molecular mechanisms preceding PDE4 inhibitor-induced vasculopathy in rats: Tissue inhibitor of metalloproteinase 1, a potential predictive biomarker	Toxicological Sciences		10.1093/toxsci/kfm161
Journal Article	U. Dahlstrom	2005	Frequent non-cardiac comorbidities in patients with chronic heart failure	European Journal of Heart Failure		10.1016/j.ejheart.2005.01.008
Journal Article	J. Dai; B. Gilks; K. Price; A. Churg	1998	Mineral dusts directly induce epithelial and interstitial fibrogenic mediators and matrix components in the airway wall	American Journal of Respiratory and Critical Care Medicine		10.1164/ajrccm.158.6.9805010
Journal Article	H. G. Dailah	2022	Therapeutic Potential of Small Molecules Targeting Oxidative Stress in the Treatment of Chronic Obstructive Pulmonary Disease (COPD): A Comprehensive Review	Molecules		10.3390/molecules27175542
Journal Article	R. Dal Negro; M. Visconti; F. Trevisan; S. Bertacco; C. Micheletto; S. Tognella	2008	Erdosteine enhances airway response to salbutamol in patients with mild-to-moderate COPD	Therapeutic advances in respiratory disease	Journal article	10.1177/1753465808096109
Journal Article	R. W. Dal Negro	2008	Erdosteine: Antitussive and anti-inflammatory effects	Lung		10.1007/s00408-007-9065-3
Journal Article	R. W. Dal Negro; R. Aquilani; S. Bertacco; F. Boschi; C. Micheletto; S. Tognella	2010	Comprehensive effects of supplemented essential amino acids in patients with severe COPD and sarcopenia	Monaldi archives for chest disease = archivio monaldi per LE malattie del torace	Journal article	10.4081/monaldi.2010.310
Journal Article	R. W. Dal Negro; M. Iversen; P. M. A. Calverly	2015	Efficacy and safety of erdosteine in COPD: results of a 12-month prospective, multinational study	European respiratory journal	Journal article; Conference proceeding	10.1183/13993003.congress2015.PA1495
Journal Article	R. W. Dal Negro; A. Testa; R. Aquilani; S. Tognella; E. Pasini; A. Barbieri; F. Boschi	2012	Essential amino acid supplementation in patients with severe COPD: a step towards home rehabilitation	Monaldi archives for chest disease - cardiac series. 77 (2) (pp 67-75), 2012. Date of publication: 2012.	Journal article	10.4081/monaldi.2012.154
Journal Article	R. W. Dal Negro; A. Testa; R. Aquilani; S. Tognella; E. Pasini; A. Barbieri; F. Boschi	2012	Essential amino acid supplementation in patients with severe COPD: a step towards home rehabilitation	Monaldi archives for chest disease = archivio monaldi per LE malattie del torace	Journal article	10.4081/monaldi.2012.154
Journal Article	R. W. Dal Negro; M. Visconti	2016	Erdosteine reduces the exercise-induced oxidative stress in patients with severe COPD: Results of a placebo-controlled trial	Pulmonary Pharmacology & Therapeutics		10.1016/j.pupt.2016.09.007
Journal Article	R. W. Dal Negro; M. Visconti	2016	Erdosteine reduces the exercise-induced oxidative stress in patients with severe COPD: results of a placebo-controlled trial	Pulmonary pharmacology & therapeutics	Journal article	10.1016/j.pupt.2016.09.007
Journal Article	R. W. Dal Negro; M. Visconti; C. Micheletto; S. Tognella	2008	Changes in blood ROS, e-NO, and some pro-inflammatory mediators in bronchial secretions following erdosteine or placebo: A controlled study in current smokers with mild COPD	Pulmonary Pharmacology & Therapeutics		10.1016/j.pupt.2007.07.004
Journal Article	R. W. Dal Negro; M. Visconti; C. Micheletto; S. Tognella	2008	Changes in blood ROS, e-NO, and some pro-inflammatory mediators in bronchial secretions following erdosteine or placebo: a controlled study in current smokers with mild COPD	Pulmonary pharmacology & therapeutics	Journal article	10.1016/j.pupt.2007.07.004
Journal Article	R. W. Dal Negro; M. Visconti; S. Tognella; C. Micheletto	2011	Erdosteine affects eicosanoid production in COPD	International Journal of Clinical Pharmacology and Therapeutics		10.5414/cpp49041
Journal Article	R. W. Dal Negro; M. Visconti; S. Tognella; C. Micheletto	2011	Erdosteine affects eicosanoid production in COPD	International journal of clinical pharmacology and therapeutics	Journal article	10.5414/cpp49041
Journal Article	R. W. Dal Negro; M. Visconti; P. Turco	2015	Efficacy of erdosteine 900 versus 600 mg/day in reducing oxidative stress in patients with COPD exacerbations: Results of a double blind, placebo-controlled trial	Pulmonary Pharmacology & Therapeutics		10.1016/j.pupt.2015.06.004
Journal Article	R. W. Dal Negro; M. Visconti; P. Turco	2015	Efficacy of erdosteine 900 versus 600 mg/day in reducing oxidative stress in patients with COPD exacerbations: results of a double blind, placebo-controlled trial	Pulmonary pharmacology & therapeutics	Journal article	10.1016/j.pupt.2015.06.004
Journal Article	R. W. Dal Negro; J. A. Wedzicha; M. Iversen; G. Fontana; C. Page; A. F. Cicero; E. Pozzi; P. M. A. Calverley	2017	Effect of erdosteine on the rate and duration of COPD exacerbations: the RESTORE study	European respiratory journal	Journal article	10.1183/13993003.00711-2017
Journal Article	R. W. Dal Negro; J. A. Wedzicha; M. Iversen; G. Fontana; C. Page; A. F. Cicero; E. Pozzi; P. M. A. Calverley	2017	Effect of erdosteine on the rate and duration of COPD exacerbations: the RESTORE study	The european respiratory journal	Journal article	10.1183/13993003.00711-2017
Journal Article	R. W. Dal Negro; J. A. Wedzicha; M. I. Iversen; G. Fontana; C. Page; A. F. Cicero; E. Pozzi; P. M. A. Calverley	2017	Effect of erdosteine on the rate and duration of COPD exacerbations: the RESTORE study (Reducing Exacerbations and Symptoms by Treatment with ORal Erdosteine)	European respiratory journal	Conference proceeding	10.1183/1393003.congress-2017.PA675
Journal Article	M. Dal Sasso; C. Bovio; M. Culici; E. Fonti; P. C. Braga	2002	The SH-metabolite I of erdosteine, a mucolytic drug, enhances the inhibitory effect of salbutamol on the respiratory burst of neutrophils	Drugs under Experimental and Clinical Research
Journal Article	M. Dal Sasso; M. Culici; E. E. Guffanti; T. Bianchi; E. Fonti; P. C. Braga	2005	A combination of budesonide and the SH-metabolite I of erdosteine acts synergistically in reducing chemiluminescence during human neutrophil respiratory burst	Pharmacology		10.1159/000084295
Journal Article	P. Dames; B. Gleich; A. Flemmer; K. Hajek; N. Seidl; F. Wiekhorst; D. Eberbeck; I. Bittmann; C. Bergemann; T. Weyh; L. Trahms; J. Rosenecker; C. Rudolph	2007	Targeted delivery of magnetic aerosol droplets to the lung	Nature Nanotechnology		10.1038/nnano.2007.217
Journal Article	S. A. Damon; D. J. Rupert; R. Pryzby	2022	Air Aware: Improving Use of an Existing Air Quality and Health Tool	Journal of Health Communication		10.1080/10810730.2021.2025173
Journal Article	I. Damps-Konstanska; K. Puzniakowska; M. Gruchala-Niedoszytko; M. Makowiecki; K. Swietnicka; E. Jassem	2015	Serum vitamin D3 level correlates with FEV1 in patients with advanced COPD	European Respiratory Journal		10.1183/13993003.congress-2015.PA669
Journal Article	F. Dastan; J. Salamzadeh; M. H. Pourrashid; M. Edalatifard; A. Eslaminejad	2019	Effects of High-Dose Vitamin D Replacement on the Serum Levels of Systemic Inflammatory Biomarkers in Patients with Acute Exacerbation of Chronic Obstructive Pulmonary Disease	Copd-Journal of Chronic Obstructive Pulmonary Disease		10.1080/15412555.2019.1666812
Journal Article	F. Dastan; J. Salamzadeh; M. H. Pourrashid; M. Edalatifard; A. Eslaminejad	2019	Effects of High-Dose Vitamin D Replacement on the Serum Levels of Systemic Inflammatory Biomarkers in Patients with Acute Exacerbation of Chronic Obstructive Pulmonary Disease	COPD	Journal article	10.1080/15412555.2019.1666812
Journal Article	H. Dawe; E. Berger; C. Sihlbom; E. M. Angus; R. P. Howlin; J. R. Laver; M. Tebruegge; L. Hall-Stoodley; P. Stoodley; S. N. Faust; R. N. Allan	2017	D-methionine interferes with non-typeable Haemophilus influenzae peptidoglycan synthesis during growth and biofilm formation	Microbiology-Sgm		10.1099/mic.0.000491
Journal Article	J. De Backer; W. Vos; C. Van Holsbeke; S. Vinchurkar; R. Claes; P. M. Parizel; W. De Backer	2013	Effect of high-dose N-acetylcysteine on airway geometry, inflammation, and oxidative stress in COPD patients	International journal of chronic obstructive pulmonary disease	Journal article	10.2147/COPD.S49307
Journal Article	W. De Backer; C. Van Holsbeke; A. Sadowska; J. De Backer; R. Claes; W. Vos	2012	Effects of high dose N-acetylcysteine in COPD patients	European respiratory journal	Journal article; Conference proceeding
Journal Article	J. De Batlle; E. Barreiro; I. Romieu; M. Mendez; F. P. Gomez; E. Balcells; J. Ferrer; M. Orozco-Levi; J. Gea; J. M. Anto; J. Garcia-Aymerich	2010	Dietary modulation of oxidative stress in chronic obstructive pulmonary disease patients	Free Radical Research		10.3109/10715762.2010.500667
Journal Article	F. De Benedetto; A. Aceto; B. Dragani; A. Spacone; S. Formisano; R. Pela; C. F. Donner; C. M. Sanguinetti	2005	Long-term oral n-acetylcysteine reduces exhaled hydrogen peroxide in stable COPD	Pulmonary Pharmacology & Therapeutics		10.1016/j.pupt.2004.09.030
Journal Article	F. De Benedetto; A. Aceto; B. Dragani; A. Spacone; S. Formisano; R. Pela; C. F. Donner; C. M. Sanguinetti	2005	Long-term oral n-acetylcysteine reduces exhaled hydrogen peroxide in stable COPD	Pulmonary pharmacology & therapeutics	Journal article	10.1016/j.pupt.2004.09.030
Journal Article	F. De Benedetto; A. Del Ponte; G. Sevieri	2011	Why vitamin D supplementation is useful in the treatment of acute and chronic respiratory diseases	Multidisciplinary Respiratory Medicine
Journal Article	F. De Benedetto; R. Pastorelli; M. Ferrario; F. de Blasio; S. Marinari; L. Brunelli; E. F. M. Wouters; F. Polverino; B. R. Celli	2018	Supplementation with Qter® and Creatine improves functional performance in COPD patients on long term oxygen therapy	Respiratory medicine	Journal article	10.1016/j.rmed.2018.08.002
Journal Article	F. De Benedetto; R. Pastorelli; M. Ferrario; F. de Blasio; S. Marinari; L. Brunelli; E. F. M. Wouters; F. Polverino; B. R. Celli; D. Interdisciplinary Assoc Res Lung	2018	Supplementation with Qter (R) and Creatine improves functional performance in COPD patients on long term oxygen therapy	Respiratory Medicine		10.1016/j.rmed.2018.08.002
Journal Article	C. de Bisschop; F. Caron; P. Ingrand; Q. Bretonneau; O. Dupuy; J. C. Meurice	2021	Does branched-chain amino acid supplementation improve pulmonary rehabilitation effect in COPD?	Respiratory Medicine		10.1016/j.rmed.2021.106642
Journal Article	C. de Bisschop; F. Caron; P. Ingrand; Q. Bretonneau; O. Dupuy; J. C. Meurice	2021	Does branched-chain amino acid supplementation improve pulmonary rehabilitation effect in COPD?	Respiratory medicine	Journal article	10.1016/j.rmed.2021.106642
Journal Article	C. de Bisschop; F. Caron; P. Ingrand; Q. Bretonneau; O. Dupuy; J. C. Meurice	2021	Does branched-chain amino acid supplementation improve pulmonary rehabilitation effect in COPD?	Respiratory medicine	Journal article	10.1016/j.rmed.2021.106642
Journal Article	A. de Boer; W. van de Worp; G. J. Hageman; A. Bast	2017	The effect of dietary components on inflammatory lung diseases - a literature review	International Journal of Food Sciences and Nutrition		10.1080/09637486.2017.1288199
Journal Article	J. De Brandt; C. Burtin; P. Pomies; F. Vandenabeele; K. Verboven; J. Aumann; L. Blancquaert; I. Everaert; L. Van Ryckeghem; J. Cops; M. Hayot; M. A. Spruit; W. Derave	2021	Carnosine, oxidative and carbonyl stress, antioxidants, and muscle fiber characteristics of quadriceps muscle of patients with COPD	Journal of Applied Physiology		10.1152/japplphysiol.00200.2021
Journal Article	J. De Brandt; W. Derave; F. Vandenabeele; J. Aumann; L. Blancquaert; I. Everaert; M. Spruit	2020	Effect of oral beta-alanine supplementation on muscle carnosine in patients with COPD: A double blind, placebo-controlled, randomized trial	European Respiratory Journal		10.1183/13993003.congress-2020.4748
Journal Article	J. De Brandt; W. Derave; F. Vandenabeele; J. Aumann; L. Blancquaert; I. Everaert; M. Spruit	2020	Effect of oral beta-alanine supplementation on muscle carnosine in patients with COPD: a double blind, placebo-controlled, randomized trial	European respiratory journal	Journal article; Conference proceeding	10.1183/13993003.congress-2020.4748
Journal Article	J. De Brandt; W. Derave; F. Vandenabeele; P. Pomies; J. Aumann; L. Blancquaert; I. Everaert; C. Keytsman; M. Barusso-Gruninger; M. Hayot; M. Spruit; C. Burtin	2021	Effect of beta-alanine supplementation on muscle carnosine, oxidative and carbonyl stress, antioxidants and physical capacity in patients with COPD	European Respiratory Journal		10.1183/13993003.congress-2021.OA4224
Journal Article	J. De Brandt; W. Derave; F. Vandenabeele; P. Pomies; L. Blancquaert; C. Keytsman; M. S. Barusso-Gruninger; F. F. de Lima; M. Hayot; M. A. Spruit; C. Burtin	2022	Efficacy of 12 weeks oral beta-alanine supplementation in patients with chronic obstructive pulmonary disease: a double-blind, randomized, placebo-controlled trial	Journal of Cachexia Sarcopenia and Muscle		10.1002/jcsm.13048
Journal Article	L. E. S. de Groot; T. A. van der Veen; F. O. Martinez; J. Hamann; R. Lutter; B. N. Melgert	2019	Oxidative stress and macrophages: driving forces behind exacerbations of asthma and chronic obstructive pulmonary disease?	American Journal of Physiology-Lung Cellular and Molecular Physiology		10.1152/ajplung.00456.2018
Journal Article	P. W. de Leeuw; A. Dees	2003	Fluid homeostasis in chronic obstructive lung disease	European Respiratory Journal		10.1183/09031936.03.00000603a
Journal Article	S. N. De Luca; K. Brassington; S. M. H. Chan; A. Dobric; K. Mou; H. J. Seow; R. Vlahos	2022	Ebselen prevents cigarette smoke-induced cognitive dysfunction in mice by preserving hippocampal synaptophysin expression	Journal of Neuroinflammation		10.1186/s12974-022-02432-y
Journal Article	A. G. de Matos Cavalcante; P. F. de Bruin; V. M. de Bruin; D. M. Nunes; E. D. Pereira; M. M. Cavalcante; G. M. Andrade	2012	Melatonin reduces lung oxidative stress in patients with chronic obstructive pulmonary disease: a randomized, double-blind, placebo-controlled study	Journal of pineal research	Journal article	10.1111/j.1600-079X.2012.00992.x
Journal Article	R. De Sousa Sena; J. Baril; D. S. Vieira Rocha; R. Richard; H. Perrault; T. Taivassalo; J. Bourbeau	2012	Eccentric cycle exercise for patients with severe COPD: training application and feasibility	Canadian respiratory journal	Journal article; Conference proceeding
Journal Article	C. S. Deane; D. J. Wilkinson; B. E. Phillips; K. Smith; T. Etheridge; P. J. Atherton	2017	Nutraceuticals" in relation to human skeletal muscle and exercise"	American Journal of Physiology-Endocrinology and Metabolism		10.1152/ajpendo.00230.2016
Journal Article	R. Debigare; F. Maltais; C. H. Cote; A. Michaud; M. A. Caron; M. Mofarrahi; P. LeBlanc; S. N. A. Hussain	2008	Profiling of mRNA Expression in Quadriceps of Patients with COPD and Muscle Wasting	Copd-Journal of Chronic Obstructive Pulmonary Disease		10.1080/15412550801940457
Journal Article	M. Decramer; P. N. Dekhuijzen; T. Troosters; C. van Herwaarden; M. Rutten-van Mölken; C. P. van Schayck; D. Olivieri; I. Lankhorst; A. Ardia	2001	The Bronchitis Randomized On NAC Cost-Utility Study (BRONCUS): hypothesis and design. BRONCUS-trial Committee	The european respiratory journal	Journal article	10.1183/09031936.01.17303290
Journal Article	M. Decramer; P. N. R. Dekhuijzen; T. Trooster; C. van Herwaarden; M. Rutten-van Molken; C. P. O. van Schayck; D. Olivieri; I. Lankhorst; A. Ardia	2001	The bronchitis randomized on NAC cost-utility study (BRONCUS): hypothesis and design	European respiratory journal	Journal article	10.1183/09031936.01.17303290
Journal Article	M. Decramer; P. N. R. Dekhuijzen; T. Troosters; C. van Herwaarden; M. Rutten-van Molken; C. P. O. van Schayck; D. Olivieri; I. Lankhorst; A. Ardia	2001	The Bronchitis Randomized on NAC Cost-Utility Study (BRONCUS): hypothesis and design	European Respiratory Journal		10.1183/09031936.01.17303290
Journal Article	M. Decramer; M. Rutten-van Mölken; P. N. Dekhuijzen; T. Troosters; C. van Herwaarden; R. Pellegrino; C. P. van Schayck; D. Olivieri; M. Del Donno; W. De Backer; et al.	2005	Effects of N-acetylcysteine on outcomes in chronic obstructive pulmonary disease (Bronchitis Randomized on NAC Cost-Utility Study, BRONCUS): a randomised placebo-controlled trial	Lancet (london, england)	Journal article	10.1016/S0140-6736(05)66456-2
Journal Article	M. Decramer; M. Rutten-van Molken; P. N. R. Dekhuijzen; T. Troosters; C. van Herwaarden; R. Pellegrino; C. P. O. van Schayck; D. Olivieri; M. Del Donno; W. De Backer; I. Lankhorst; A. Ardia	2005	Effects of N-acetylcysteine on outcomes in chronic obstructive pulmonary disease (Bronchitis Randomized on NAC Cost-Utility Study, BRONCUS): a randomised placebo-controlled trial	Lancet		10.1016/s0140-6736(05)66456-2
Journal Article	S. Deja; I. Porebska; A. Kowal; A. Zabek; W. Barg; K. Pawelczyk; I. Stanimirova; M. Daszykowski; A. Korzeniewska; R. Jankowska; P. Mlynarz	2014	Metabolomics provide new insights on lung cancer staging and discrimination from chronic obstructive pulmonary disease	Journal of Pharmaceutical and Biomedical Analysis		10.1016/j.jpba.2014.08.020
Journal Article	P. N. R. Dekhuijzen	2004	Antioxidant properties of N-acetylcysteine: their relevance in relation to chronic obstructive pulmonary disease	European Respiratory Journal		10.1183/09031936.04.00016804
Journal Article	M. del Campo; G. Roberts	2015	Changes in Warfarin Sensitivity During Decompensated Heart Failure and Chronic Obstructive Pulmonary Disease	Annals of Pharmacotherapy		10.1177/1060028015590438
Journal Article	S. DeLuca; D. Sitara; K. Kang; R. Marsell; K. Jonsson; T. Taguchi; R. G. Erben; M. S. Razzaque; B. Lanske	2008	Amelioration of the premature ageing-like features of Fgf-23 knockout mice by genetically restoring the systemic actions of FGF-23	Journal of Pathology		10.1002/path.2409
Journal Article	D. L. DeMeo; T. Mariani; S. Bhattacharya; S. Srisuma; C. Lange; A. Litonjua; R. Bueno; S. G. Pillai; D. A. Lomas; D. Sparrow; et al.	2009	Integration of Genomic and Genetic Approaches Implicates IREB2 as a COPD Susceptibility Gene	American journal of human genetics	Journal article	10.1016/j.ajhg.2009.09.004
Journal Article	S. Denden; N. Leban; D. Hayek; J. Knani; J. Ben Chibani; A. H. Khelil	2010	In silico analysis of alpha1-antitrypsin variants: The effects of a novel mutation	Genetics and Molecular Biology		10.1590/s1415-47572010005000089
Journal Article	M. M. Deng; Q. Zhang; L. M. Yan; Y. D. Bian; R. X. Li; J. H. Gao; Y. X. Wang; J. R. Miao; J. Y. Li; X. M. Zhou; G. Hou	2023	Glycyl-l-histidyl-l-lysine-Cu2+ rescues cigarette smoking-induced skeletal muscle dysfunction via a sirtuin 1-dependent pathway	Journal of Cachexia Sarcopenia and Muscle		10.1002/jcsm.13213
Journal Article	Y. X. Deng; J. Zhong; Z. J. Liu; X. Q. Wang; B. Zhang	2021	Active ingredients targeting Nrf2 in the Mongolian medicine Qiwei Putao powder: Systematic pharmacological prediction and validation for chronic obstructive pulmonary disease treatment	Journal of Ethnopharmacology		10.1016/j.jep.2020.113385
Journal Article	S. I. Denny; R. L. Thompson; B. M. Margetts	2003	Dietary factors in the pathogenesis of asthma and chronic obstructive pulmonary disease	Current Allergy and Asthma Reports		10.1007/s11882-003-0025-6
Journal Article	H. S. Deshmukh; A. McLachlan; J. J. Atkinson; W. D. Hardie; T. R. Korfhagen; M. Dietsch; Y. Liu; P. Y. P. Di; S. C. Wesselkamper; M. T. Borchers; G. D. Leikauf	2009	Matrix Metalloproteinase-14 Mediates a Phenotypic Shift in the Airways to Increase Mucin Production	American Journal of Respiratory and Critical Care Medicine		10.1164/rccm.200903-0328OC
Journal Article	K. M. Deutschmann-Olek; W. W. Yue; G. A. Bezerra; T. Skern	2021	Defining substrate selection by rhinoviral 2A proteinase through its crystal structure with the inhibitor zVAM.fmk	Virology		10.1016/j.virol.2021.07.008
Journal Article	C. Deval; F. Capel; B. Laillet; C. Polge; D. Bechet; D. Taillandier; D. Attaix; L. Combaret	2016	Docosahexaenoic acid-supplementation prior to fasting prevents muscle atrophy in mice	Journal of Cachexia Sarcopenia and Muscle		10.1002/jcsm.12103
Journal Article	M. A. Devall; S. Eaton; M. W. Ali; C. H. Dampier; D. Weisenberger; S. M. Powell; L. Li; G. Casey	2022	DNA methylation analysis of normal colon organoids from familial adenomatous polyposis patients reveals novel insight into colon cancer development	Clinical Epigenetics		10.1186/s13148-022-01324-5
Journal Article	D. Dey; S. Sengupta; P. Bhattacharyya	2021	Long-term use of Vitamin-C in chronic obstructive pulmonary disease: Early pilot observation	Lung India		10.4103/lungindia.lungindia_959_20
Journal Article	T. Dey; K. Gogoi; B. G. Unni; M. Kalita; M. Bharadwaz; M. Bhattacharjee; P. K. Boruah; T. Bora; D. Ozah; M. Kalita	2014	Role of Glutathione S Transferase Polymorphism in COPD with Special Reference to Peoples Living in the Vicinity of the Open Cast Coal Mine of Assam	Plos One		10.1371/journal.pone.0096739
Journal Article	N. Dhakal; M. Lamsal; N. Baral; S. Shrestha; S. S. Dhakal; N. Bhatta; R. K. Dubey	2015	Oxidative Stress and Nutritional Status in Chronic Obstructive Pulmonary Disease	Journal of Clinical and Diagnostic Research		10.7860/jcdr/2015/9426.5511
Journal Article	B. Dhodary; I. Sampedro; S. Behroozian; V. Borza; S. Her; J. E. Hill	2022	The Arginine Catabolism-Derived Amino Acid l-ornithine Is a Chemoattractant for Pseudomonas aeruginosa	Microorganisms		10.3390/microorganisms10020264
Journal Article	R. Dhouib; D. Othman; V. Lin; X. J. Lai; H. G. S. Wijesinghe; A. T. Essilfie; A. Davis; M. Nasreen; P. V. Bernhardt; P. M. Hansbro; A. G. McEwan; U. Kappler	2016	A Novel, Molybdenum-Containing Methionine Sulfoxide Reductase Supports Survival of Haemophilus influenzae in an In vivo Model of Infection	Frontiers in Microbiology		10.3389/fmicb.2016.01743
Journal Article	I. M. Di Gangi; P. Pirillo; S. Carraro; A. Gucciardi; M. Naturale; E. Baraldi; G. Giordano	2012	Online trapping and enrichment ultra performance liquid chromatography-tandem mass spectrometry method for sensitive measurement of arginine-asymmetric dimethylarginine cycle" biomarkers in human exhaled breath condensate"	Analytica Chimica Acta		10.1016/j.aca.2012.09.032
Journal Article	A. Di Pietro; G. Visalli; B. Baluce; R. T. Micale; S. La Maestra; P. Spataro; S. De Flora	2011	Multigenerational mitochondrial alterations in pneumocytes exposed to oil fly ash metals	International Journal of Hygiene and Environmental Health		10.1016/j.ijheh.2010.10.003
Journal Article	A. Di Stefano; M. Maniscalco; B. Balbi; F. L. M. Ricciardolo	2020	Oxidative and Nitrosative Stress in the Pathogenesis of Obstructive Lung Diseases of Increasing Severity	Current Medicinal Chemistry		10.2174/0929867327666200604165451
Journal Article	E. Diamantis; T. Troupis; P. Farmaki; S. Diamanti; P. Skandalakis	2016	Obesity and fracture risk	Archives of Hellenic Medicine
Journal Article	M. Dianat; M. Radan; M. Badavi; S. A. Mard; V. Bayati; M. Ahmadizadeh	2018	Crocin attenuates cigarette smoke-induced lung injury and cardiac dysfunction by anti-oxidative effects: the role of Nrf2 antioxidant system in preventing oxidative stress	Respiratory Research		10.1186/s12931-018-0766-3
Journal Article	P. T. Diaz; M. D. Wewers; M. King; J. Wade; J. Hart; T. L. Clanton	2004	Regional differences in emphysema scores and BAL glutathione levels, in HIV-infected individuals	Chest		10.1378/chest.126.5.1439
Journal Article	C. A. J. Dick; D. M. Brown; K. Donaldson; V. Stone	2003	The role of free radicals in the toxic and inflammatory effects of four different ultrafine particle types	Inhalation Toxicology		10.1080/08958370304454
Journal Article	B. Dieplinger; M. Egger; C. Gabriel; W. Poelz; E. Morandell; B. Seeber; F. Kronenberg; M. Haltmayer; T. Mueller; H. Dieplinger	2013	Analytical characterization and clinical evaluation of an enzyme-linked immunosorbent assay for measurement of afamin in human plasma	Clinica Chimica Acta		10.1016/j.cca.2013.08.016
Journal Article	A. G. Dilektasli; G. Ulubay; N. Bayraktar; I. Eminsoy; F. O. Eyuboglu	2009	The effects of cachexia and related components on pulmonary functions in patients with COPD	Tuberkuloz Ve Torak-Tuberculosis and Thorax
Journal Article	S. Dimeloe; C. Hawrylowicz	2011	A direct role for vitamin D-binding protein in the pathogenesis of COPD?	Thorax		10.1136/thx.2010.154005
Journal Article	F. M. Ding; L. Han; Q. Fu; X. X. Fan; R. Tang; C. J. Lv; Y. S. Xue; X. Tian; M. Zhang	2022	IL-17 Aggravates Pseudomonas aeruginosa Airway Infection in Acute Exacerbations of Chronic Obstructive Pulmonary Disease	Frontiers in Immunology		10.3389/fimmu.2021.811803
Journal Article	G. Z. Ding; W. S. Li	2018	The expressions and significance of APN, D-D, IL-17 and hs-CRP in patients with acute exacerbation of chronic obstructive pulmonary disease	European Review for Medical and Pharmacological Sciences
Journal Article	H. Ding; M. H. Jiang; D. C. Li; Y. J. Zhao; D. K. Yu; R. Zhang; W. Chen; J. B. Pi; R. Chen; L. H. Cui; Y. X. Zheng; J. M. Piao	2021	Effects of Real-Ambient PM2.5 Exposure on Lung Damage Modulated by Nrf2(-/-)	Frontiers in Pharmacology		10.3389/fphar.2021.662664
Journal Article	K. X. Ding; W. Jiang; W. L. Zhan; C. P. Xiong; J. L. Chen; Y. Wang; H. N. Jia; M. Lei	2023	The therapeutic potential of quercetin for cigarette smoking-induced chronic obstructive pulmonary disease: a narrative review	Therapeutic Advances in Respiratory Disease		10.1177/17534666231170800
Journal Article	A. F. do Amaral; A. L. Rodrigues; J. Terra; H. Vannucchi; J. A. B. Martinez	2008	Effects of acute magnesium loading on pulmonary function of stable COPD patients	Medical Science Monitor
Journal Article	A. F. do Amaral; A. L. Rodrigues-Júnior; J. Terra Filho; H. Vannucchi; J. A. Martinez	2008	Effects of acute magnesium loading on pulmonary function of stable COPD patients	Medical science monitor	Journal article
Journal Article	C. C. Dobler; A. S. Morrow; B. Beuschel; M. H. Farah; A. M. Majzoub; M. E. Wilson; B. Hasan; M. O. Seisa; L. Daraz; L. J. Prokop; M. H. Murad; Z. Wang	2020	Pharmacologic Therapies in Patients With Exacerbation of Chronic Obstructive Pulmonary Disease A Systematic Review With Meta-analysis	Annals of Internal Medicine		10.7326/m19-3007
Journal Article	C. C. Dobler; A. S. Morrow; M. H. Farah; B. Beuschel; A. M. Majzoub; M. E. Wilson; B. Hasan; M. O. Seisa; L. Daraz; L. J. Prokop; M. H. Murad; Z. Wang	2020	Nonpharmacologic Therapies in Patients With Exacerbation of Chronic Obstructive Pulmonary Disease: A Systematic Review With Meta-Analysis	Mayo Clinic Proceedings		10.1016/j.mayocp.2020.01.018
Journal Article	H. O. Dogan; H. Aydin; O. Demirpence; F. M. K. Guven; Y. K. Tekin; A. Sahin	2017	Matrix Metalloproteinases and Oxidative Stress in Patients with AECOPD	Journal of Clinical and Analytical Medicine		10.4328/jcam.4718
Journal Article	K. Domaszewska; S. Gorna; M. Pietrzak; T. Podgorski	2022	Oxidative Stress and Total Phenolics Concentration in COPD Patients-The Effect of Exercises: A Randomized Controlled Trial	Nutrients		10.3390/nu14091947
Journal Article	K. Domaszewska; S. Gorna; M. Pietrzak; T. Podgorski	2022	Oxidative Stress and Total Phenolics Concentration in COPD Patients—The Effect of Exercises: a Randomized Controlled Trial	Nutrients	Journal article	10.3390/nu14091947
Journal Article	K. Domaszewska; S. Górna; M. Pietrzak; T. Podgórski	2022	Oxidative Stress and Total Phenolics Concentration in COPD Patients-The Effect of Exercises: a Randomized Controlled Trial	Nutrients	Journal article	10.3390/nu14091947
Journal Article	W. Domej; Z. Foldes-Papp; E. Flogel; B. Haditsch	2006	Chronic obstructive pulmonary disease and oxidative stress	Current Pharmaceutical Biotechnology		10.2174/138920106776597676
Journal Article	W. Domej; K. Oettl; W. Renner	2014	Oxidative stress and free radicals in COPD implications and relevance for treatment	International Journal of Chronic Obstructive Pulmonary Disease		10.2147/copd.S51226
Journal Article	G. C. Donaldson; J. A. Wedzicha	2014	The causes and consequences of seasonal variation in COPD exacerbations	International Journal of Chronic Obstructive Pulmonary Disease		10.2147/copd.S54475
Journal Article	A. Donato; F. Fontana; R. Venerando; A. Di Stefano; P. Brun	2023	The Anti-Inflammatory Effect of Lactose-Modified Hyaluronic Acid Molecules on Primary Bronchial Fibroblasts of Smokers	Polymers		10.3390/polym15071616
Journal Article	O. Donma; M. M. Donma	2002	Relationship of senescence of pulmonary system to chronic obstructive pulmonary disease in the advanced life	Medical Hypotheses		10.1016/s0306-9877(02)00256-6
Journal Article	L. E. Donnelly; P. J. Barnes	2012	Defective Phagocytosis in Airways Disease	Chest		10.1378/chest.11-2348
Journal Article	L. E. Donnelly; D. F. Rogers	2003	Therapy for chronic obstructive pulmonary disease in the 21st century	Drugs		10.2165/00003495-200363190-00002
Journal Article	C. F. dos Santos; M. G. Braz; N. M. de Arruda; L. Caram; D. L. Nogueira; S. E. Tanni; I. de Godoy; R. Ferrari	2022	DNA damage and antioxidant capacity in COPD patients with and without lung cancer	Plos One		10.1371/journal.pone.0275873
Journal Article	E. K. Dotsenko; V. A. Goncharova; N. A. Kuzubova; M. Y. Kameneva; N. V. Egorova	2008	The role of expired air moisture condensate in assessment of pulmonary inflammation in patients with chronic obstructive pulmonary disease	Terapevticheskii Arkhiv
Journal Article	R. E. Dove; P. Leong-Smith; E. Roos-Engstrand; J. Pourazar; M. Shah; A. F. Behndig; I. S. Mudway; A. Blomberg	2015	Cigarette smoke-induced induction of antioxidant enzyme activities in airway leukocytes is absent in active smokers with COPD	European Clinical Respiratory Journal		10.3402/ecrj.v2.27837
Journal Article	R. E. Dove; E. Roos-Engstrand; A. Blomberg; A. Behndig; I. S. Mudway	2012	Compromised antioxidant enzyme adaptation to cigarette smoke in patients with chronic obstructive pulmonary disease (COPD)	Free Radical Biology and Medicine		10.1016/j.freeradbiomed.2012.08.530
Journal Article	J. W. Downing; R. Ramasubramanian; R. F. Johnson; B. H. Minzter; R. L. Paschall; H. W. Sundell; B. Engelhardt	2004	Hypothesis: selective phosphodiesterase-5 inhibition improves outcome in preeclampsia	Medical Hypotheses		10.1016/j.mehy.2004.03.042
Journal Article	M. L. Dreher	2018	Whole Fruits and Fruit Fiber Emerging Health Effects	Nutrients		10.3390/nu10121833
Journal Article	E. M. Drost; K. M. Skwarski; J. Sauleda; N. Soler; J. Roca; A. Agusti; W. MacNee	2005	Oxidative stress and airway inflammation in severe exacerbations of COPD	Thorax		10.1136/thx.2004.027946
Journal Article	J. F. Du; Y. M. Chi; Z. Song; Q. G. Di; Z. T. Mai; J. Shi; M. Li	2018	Crocin reduces Aspergillus fumigatus-induced airway inflammation and NF-B signal activation	Journal of Cellular Biochemistry		10.1002/jcb.26335
Journal Article	Y. Du; J. Wu; Y. G. Tian; L. X. Zhang; P. Zhao; J. S. Li	2023	Serum metabolomics using ultra-high performance liquid chromatography-Q-Exactive tandem mass spectrometry reveals the mechanism of action of exercise training on chronic obstructive pulmonary disease rats	Biomedical Chromatography		10.1002/bmc.5507
Journal Article	Y. M. Du; Y. W. Xue; W. Xiao	2016	Association of IREB2 Gene rs2568494 Polymorphism with Risk of Chronic Obstructive Pulmonary Disease: A Meta-Analysis	Medical Science Monitor		10.12659/msm.894524
Journal Article	K. Dua; V. Malyla; G. Singhvi; R. Wadhwa; R. V. Krishna; S. D. Shukla; M. D. Shastri; D. K. Chellappan; P. K. Maurya; S. Satija; M. Mehta; M. Gulati; N. Hansbro; T. Collet; R. Awasthi; G. Gupta; A. Hsu; P. M. Hansbro	2019	Increasing complexity and interactions of oxidative stress in chronic respiratory diseases: An emerging need for novel drug delivery systems	Chemico-Biological Interactions		10.1016/j.cbi.2018.12.009
Journal Article	L. Duca; S. Ottolenghi; S. Coppola; R. Rinaldo; M. Dei Cas; F. M. Rubino; R. Paroni; M. Samaja; D. A. Chiumello; I. Motta	2021	Differential Redox State and Iron Regulation in Chronic Obstructive Pulmonary Disease, Acute Respiratory Distress Syndrome and Coronavirus Disease 2019	Antioxidants		10.3390/antiox10091460
Journal Article	J. M. Duckers; B. A. J. Evans; W. D. Fraser; M. D. Stone; C. E. Bolton; D. J. Shale	2011	Low bone mineral density in men with chronic obstructive pulmonary disease	Respiratory Research		10.1186/1465-9921-12-101
Journal Article	J. R. Dunne; D. Malone; J. K. Tracy; C. Gannon; L. M. Napolitano	2002	Perioperative anemia: An independent risk factor for infection, mortality, and resource utilization in surgery	Journal of Surgical Research		10.1006/jsre.2001.6330
Journal Article	L. L. Dupont; C. Glynos; K. R. Bracke; P. Brouckaert; G. G. Brusselle	2014	Role of the nitric oxide-soluble guanylyl cyclase pathway in obstructive airway diseases	Pulmonary Pharmacology & Therapeutics		10.1016/j.pupt.2014.07.004
Journal Article	M. Durazzo; A. Adriani; S. Fagoonee; G. M. Saracco; R. Pellicano	2021	Helicobacter pylori and Respiratory Diseases: 2021 Update	Microorganisms		10.3390/microorganisms9102033
Journal Article	A. L. Durham; I. M. Adcock	2015	The relationship between COPD and lung cancer	Lung Cancer		10.1016/j.lungcan.2015.08.017
Journal Article	J. Durlach; N. Pages; P. Bac; M. Bara; A. Guiet-Bara	2003	Beta-2 mimetics and magnesium: true or false friends?	Magnesium Research
Journal Article	M. E. Durmus; O. Kara; M. Kara; T. C. Kaya; F. E. Sener; M. Durmus; A. Sertcelik; B. Cakir; L. Ozcakar	2023	The relationship between vitamin D deficiency and mortality in older adults before and during COVID-19 pandemic	Heart & Lung		10.1016/j.hrtlng.2022.09.007
Journal Article	S. Duru; E. Bilgin; S. Ardic	2012	Hepcidin: A useful marker in chronic obstructive pulmonary disease	Annals of Thoracic Medicine		10.4103/1817-1737.91562
Journal Article	D. Durup; H. L. Jorgensen; J. Christensen; P. Schwarz; A. M. Heegaard; B. Lind	2012	A Reverse J-Shaped Association of All-Cause Mortality with Serum 25-Hydroxyvitamin D in General Practice: The CopD Study	Journal of Clinical Endocrinology & Metabolism		10.1210/jc.2012-1176
Journal Article	D. Durup; H. L. Jorgensen; J. Christensen; A. Tjonneland; A. Olsen; J. Halkjaer; B. Lind; A. M. Heegaard; P. Schwarz	2015	A Reverse J-Shaped Association Between Serum 25-Hydroxyvitamin D and Cardiovascular Disease Mortality: The CopD Study	Journal of Clinical Endocrinology & Metabolism		10.1210/jc.2014-4551
Journal Article	M. G. Duvall; B. D. Levy	2016	DHA- and EPA-derived resolvins, protectins, and maresins in airway inflammation	European Journal of Pharmacology		10.1016/j.ejphar.2015.11.001
Journal Article	J. A. Dye; E. A. Gibbs-Flournoy; J. H. Richards; J. Norwood; K. Kraft; G. E. Hatch	2017	Neonatal rat age, sex and strain modify acute antioxidant response to ozone	Inhalation Toxicology		10.1080/08958378.2017.1369602
Journal Article	M. Dziegala; K. Josiak; M. Kasztura; K. Kobak; S. von Haehling; W. Banasiak; S. D. Anker; P. Ponikowski; E. Jankowska	2018	Iron deficiency as energetic insult to skeletal muscle in chronic diseases	Journal of Cachexia Sarcopenia and Muscle		10.1002/jcsm.12314
Journal Article	S. Eba; Y. Hoshikawa; T. Moriguchi; Y. Mitsuishi; H. Satoh; K. Ishida; T. Watanabe; T. Shimizu; H. Shimokawa; Y. Okada; M. Yamamoto; T. Kondo	2013	The Nuclear Factor Erythroid 2-Related Factor 2 Activator Oltipraz Attenuates Chronic Hypoxia-Induced Cardiopulmonary Alterations in Mice	American Journal of Respiratory Cell and Molecular Biology		10.1165/rcmb.2011-0396OC
Journal Article	L. Edwards; P. Shirtcliffe; K. Wadsworth; B. Healy; S. Jefferies; M. Weatherall; R. Beasley	2013	Use of nebulised magnesium sulphate as an adjuvant in the treatment of acute exacerbations of COPD in adults: a randomised double-blind placebo-controlled trial	Thorax	Journal article	10.1136/thoraxjnl-2012-202225
Journal Article	A. Ehrlich; E. Oh	2019	Improving medication reconciliation	Journal of general internal medicine	Journal article; Conference proceeding	10.1007/11606.1525-1497
Journal Article	H. Eid; E. Al Awad; K. Yusuf	2021	A case of neonatal diabetes insipidus following dexamethasone for bronchopulmonary dysplasia	Journal of neonatal-perinatal medicine	Journal article	10.3233/NPM-200525
Journal Article	S. Ekin; A. Arisoy; H. Gunbatar; B. Sertogullarindan; A. Sunnetcioglu; H. Sezen; S. Asker; H. Yildiz	2017	The relationships among the levels of oxidative and antioxidative parameters, FEV1 and prolidase activity in COPD	Redox Report		10.1080/13510002.2016.1139293
Journal Article	M. El Ayed; S. Kadri; S. Smine; S. Elkahoui; F. Limam; E. Aouani	2017	Protective effects of grape seed and skin extract against high-fat-diet-induced lipotoxicity in rat lung	Lipids in Health and Disease		10.1186/s12944-017-0561-z
Journal Article	M. El Bohy; M. Ahmed; N. Ezzeldin; H. Ezzeldin; M. Mahmoud; A. Shehata	2010	Estimation of TGF-beta 1 genotypes in Egyptian smokers; association with FEV1 in COPD patients	Archives of Medical Science		10.5114/aoms.2010.13510
Journal Article	S. El Shamieh; A. Salami; M. Fawaz; R. Jounblat; M. Waked; R. Fakhoury	2021	rs6837671A > G in FAM13A Is a Trans-Ethnic Genetic Variant Interacting with Vitamin D Levels to Affect Chronic Obstructive Pulmonary Disease	Journal of Personalized Medicine		10.3390/jpm11020084
Journal Article	M. El-Attar; M. Said; G. El-Assal; N. A. Sabry; E. Omar; L. Ashour	2009	Serum trace element levels in COPD patient: The relation between trace element supplementation and period of mechanical ventilation in a randomized controlled trial	Respirology		10.1111/j.1440-1843.2009.01622.x
Journal Article	M. El-Attar; M. Said; G. El-Assal; N. A. Sabry; E. Omar; L. Ashour	2009	Serum trace element levels in COPD patient: the relation between trace element supplementation and period of mechanical ventilation in a randomized controlled trial	Respirology (Carlton, Vic.)	Journal article	10.1111/j.1440-1843.2009.01622.x
Journal Article	A. El-Essawi; S. Khan; U. Carstens; I. Kutschka; I. Falkuss; W. Harringer	2006	Efficacy of sotalol and magnesium in the prevention of atrial fibrillation following coronary artery bypass surgery	Zeitschrift fur herz-, thorax- und gefasschirurgie	Journal article	10.1007/s00398-006-0544-2
Journal Article	Y. H. El-Hinnawy; Y. M. A. Soliman; R. M. A. Halim	2018	Vitamin D deficiency in chronic obstructive pulmonary disease and bronchogenic carcinoma	Egyptian Journal of Chest Diseases and Tuberculosis		10.4103/ejcdt.ejcdt_7_17
Journal Article	O. A. El-Kharashi; A. A. Abd El Samad	2015	EVENTUAL IMMUNOLOGIAL BENEFIT OF PHOSPHODIESTERASE IV INHIBITOR (ROLIPRAM) ON THE LUNG AND LENS AFFECTION INDUCED BY SELENIUM IN RATS: A PHARMACOLOGICAL, LIGHT AND SCANNING ELECTRON MICROSCOPE STUDY	International Journal of Pharmaceutical Sciences and Research		10.13040/ijpsr.0975-8232.6(2).591-03
Journal Article	S. M. El-Megharbel; R. Z. Hamza; M. S. Refat	2014	Synthesis, chemical identification, antioxidant capacities and immunological evaluation studies of a novel silver(I) carbocysteine complex	Chemico-Biological Interactions		10.1016/j.cbi.2014.06.024
Journal Article	B. I. El-Shafey; H. A. El-Srougy	2014	Does serum 25 hydroxy vitamin D level play a role in COPD?	Egyptian Journal of Chest Diseases and Tuberculosis		10.1016/j.ejcdt.2013.09.021
Journal Article	S. A. Elmasry; M. A. Al-Azzawi; A. H. Ghoneim; M. Y. Nasr; M. M. N. AboZaid	2015	Role of oxidant-antioxidant imbalance in the pathogenesis of chronic obstructive pulmonary disease	Egyptian Journal of Chest Diseases and Tuberculosis		10.1016/j.ejcdt.2015.06.001
Journal Article	M. Engelen; C. L. N. De Castro; E. P. A. Rutten; E. F. M. Wouters; A. Schols; N. E. P. Deutz	2012	Enhanced anabolic response to milk protein sip feeding in elderly subjects with COPD is associated with a reduced splanchnic extraction of multiple amino acids	Clinical Nutrition		10.1016/j.clnu.2012.04.006
Journal Article	M. Engelen; N. E. P. Deutz; E. F. M. Wouters; A. Schols	2000	Enhanced levels of whole-body protein turnover in patients with chronic obstructive pulmonary disease	American Journal of Respiratory and Critical Care Medicine		10.1164/ajrccm.162.4.2002045
Journal Article	M. Engelen; R. Jonker; H. Sulaiman; H. L. Fisk; P. C. Calder; N. E. P. Deutz	2022	ω-3 polyunsaturated fatty acid supplementation improves postabsorptive and prandial protein metabolism in patients with chronic obstructive pulmonary disease: a randomized clinical trial	American journal of clinical nutrition	Journal article	10.1093/ajcn/nqac138
Journal Article	M. Engelen; R. Jonker; J. J. Thaden; G. A. M. Ten Have; M. S. Jeon; S. Dasarathy; N. E. P. Deutz	2020	Comprehensive metabolic flux analysis to explain skeletal muscle weakness in COPD	Clinical Nutrition		10.1016/j.clnu.2020.01.010
Journal Article	M. Engelen; E. P. A. Rutten; C. L. N. De Castro; E. F. M. Wouters; A. Schols; N. E. P. Deutz	2007	Supplementation of soy protein with branched-chain amino acids alters protein metabolism in healthy elderly and even more in patients with chronic obstructive pulmonary disease	American Journal of Clinical Nutrition		10.1093/ajcn/85.2.431
Journal Article	M. Engelen; E. P. A. Rutten; C. L. N. De Castro; E. F. M. Wouters; A. Schols; N. E. P. Deutz	2012	Casein protein results in higher prandial and exercise induced whole body protein anabolism than whey protein in Chronic Obstructive Pulmonary Disease	Metabolism-Clinical and Experimental		10.1016/j.metabol.2012.03.001
Journal Article	M. Engelen; E. F. M. Wouters; N. E. P. Deutz; P. Menheere; A. Schols	2000	Factors contributing to alterations in skeletal muscle and plasma amino acid profiles in patients with chronic obstructive pulmonary disease	American Journal of Clinical Nutrition
Journal Article	M. P. Engelen; C. L. De Castro; E. P. Rutten; E. F. Wouters; A. M. Schols; N. E. Deutz	2012	Enhanced anabolic response to milk protein sip feeding in elderly subjects with COPD is associated with a reduced splanchnic extraction of multiple amino acids	Clinical nutrition (Edinburgh, Scotland)	Journal article	10.1016/j.clnu.2012.04.006
Journal Article	M. Entrenas-Castillo; L. Salinero-Gonzalez; L. M. Entrenas-Costa; R. Andujar-Espinosa	2022	Calcifediol for Use in Treatment of Respiratory Disease	Nutrients		10.3390/nu14122447
Journal Article	H. J. Eom; H. R. Kang; H. K. Kim; E. B. Jung; H. B. Park; K. S. Kang; K. H. Kim	2016	Bioactivity-guided isolation of antioxidant triterpenoids from Betula platyphylla var. japonica bark	Bioorganic Chemistry		10.1016/j.bioorg.2016.04.001
Journal Article	E. S. Erden; S. Motor; I. Ustun; M. Demirkose; R. Yuksel; R. Okur; S. Oktar; Y. Yakar; S. Sungur; C. Gokce	2014	Investigation of Bisphenol A as an endocrine disruptor, total thiol, malondialdehyde, and C-reactive protein levels in chronic obstructive pulmonary disease	European Review for Medical and Pharmacological Sciences
Journal Article	V. L. Ernster	1996	Female lung cancer	Annual Review of Public Health
Journal Article	A. Esposito; M. R. Valentino; D. Bruzzese; M. Bocchino; A. Ponticiello; A. Stanziola; A. Sanduzzi	2016	Effect of CArbocisteine in Prevention of exaceRbation of chronic obstructive pulmonary disease (CAPRI study): An observational study	Pulmonary Pharmacology & Therapeutics		10.1016/j.pupt.2016.03.003
Journal Article	C. R. Esther; R. D. Coakley; A. G. Henderson; Y. H. Zhou; F. A. Wright; R. C. Boucher	2015	Metabolomic Evaluation of Neutrophilic Airway Inflammation in Cystic Fibrosis	Chest		10.1378/chest.14-1800
Journal Article	S. Everaerts; K. Lagrou; A. Dubbeldam; N. Lorent; K. Vermeersch; E. Van Hoeyveld; X. Bossuyt; L. J. Dupont; B. M. Vanaudenaerde; W. Janssens	2017	Sensitization to Aspergillus fumigatus as a risk factor for bronchiectasis in COPD	International Journal of Chronic Obstructive Pulmonary Disease		10.2147/copd.S141695
Journal Article	G. Faerk; Y. Colak; S. Afzal; B. G. Nordestgaard	2018	Low concentrations of 25-hydroxyvitamin D and long-term prognosis of COPD: a prospective cohort study	European Journal of Epidemiology		10.1007/s10654-018-0393-9
Journal Article	N. M. Faheem; A. El Askary; A. F. Gharib	2021	Lycopene attenuates bisphenol A-induced lung injury in adult albino rats: a histological and biochemical study	Environmental Science and Pollution Research		10.1007/s11356-021-14140-w
Journal Article	L. Faherty; S. Kenny; S. M. Cloonan	2023	Iron and mitochondria in the susceptibility, pathogenesis and progression of COPD	Clinical Science		10.1042/cs20210504
Journal Article	L. H. Fairley; S. Das; V. Dharwal; N. Amorim; K. J. Hegarty; R. Wadhwa; G. Mounika; P. M. Hansbro	2023	Mitochondria-Targeted Antioxidants as a Therapeutic Strategy for Chronic Obstructive Pulmonary Disease	Antioxidants		10.3390/antiox12040973
Journal Article	A. Fallacara; L. Busato; M. Pozzoli; M. Ghadiri; H. X. Ong; P. M. Young; S. Manfredini; D. Traini	2018	Combination of urea-crosslinked hyaluronic acid and sodium ascorbyl phosphate for the treatment of inflammatory lung diseases: An in vitro study	European Journal of Pharmaceutical Sciences		10.1016/j.ejps.2018.04.042
Journal Article	G. Famularo; P. Sordillo; A. Stasolla; M. G. Parisi	2017	A 58-Year-Old Woman With Pneumonia and Gram-Negative Diplococci	Chest		10.1016/j.chest.2017.05.037
Journal Article	L. Fang; M. Roth; C. T. S'ng; M. Tamm; B. Han; B. X. Hong	2021	Zinc salicylate reduces airway smooth muscle cells remodelling by blocking mTOR and activating p21(Waf1/Cip1)	Journal of Nutritional Biochemistry		10.1016/j.jnutbio.2020.108563
Journal Article	S. Faridi; M. Shamsipour; M. Krzyzanowski; N. Kunzli; H. Amini; F. Azimi; M. Malkawi; F. Momeniha; A. Gholampour; M. S. Hassanvand; K. Naddafi	2018	Long-term trends and health impact of PM2.5 and O-3 in Tehran, Iran, 2006-2015	Environment International		10.1016/j.envint.2018.02.026
Journal Article	U. Farkhutdinov; E. Amirova; R. Farkhutdinov; S. Farkhutdinov	2021	Active oxygen forms and antioxidant blood status in patients with community acquired pneumonia and its combination with COPD	European Respiratory Journal		10.1183/13993003.congress-2021.PA719
Journal Article	U. R. Farkhutdinov	2005	Diagnostic significance of urine chemiluminescence in patients with nonspecific pulmonary diseases	Terapevticheskii Arkhiv
Journal Article	U. R. Farkhutdinov; E. F. Amirova; R. R. Farkhutdinov	2019	Combination of community acquired pneumonia with chronic obstructive pulmonary disease: clinical peculiarities, production of active oxygen forms, general antioxidant blood status	Terapevticheskii Arkhiv		10.26442/00403660.2019.03.000090
Journal Article	S. N. Farrow	2008	Nuclear receptors: doubling up in the lung	Current Opinion in Pharmacology		10.1016/j.coph.2008.02.001
Journal Article	A. Fasano; E. Cereda; M. Barichella; E. Cassani; V. Ferri; A. L. Zecchinelli; G. Pezzoli	2020	COVID-19 in Parkinson's Disease Patients Living in Lombardy, Italy	Movement Disorders		10.1002/mds.28176
Journal Article	J. Fei; L. Fu; W. Cao; B. Hu; H. Zhao; J. B. Li	2019	Low Vitamin D Status Is Associated with Epithelial-Mesenchymal Transition in Patients with Chronic Obstructive Pulmonary Disease	Journal of Immunology		10.4049/jimmunol.1900229
Journal Article	Q. Y. Fei; X. Q. Weng; K. Liu; S. Liu; J. M. Chen; X. R. Guo; C. X. Jing	2022	The Relationship between Metal Exposure and Chronic Obstructive Pulmonary Disease in the General US Population: NHANES 2015-2016	International Journal of Environmental Research and Public Health		10.3390/ijerph19042085
Journal Article	M. Fekete; G. Szollosi; A. N. Nemeth; J. T. Varga	2021	Clinical value of omega-3 polyunsaturated fatty acid supplementation in chronic obstructive pulmonary disease	Orvosi Hetilap		10.1556/650.2021.31973
Journal Article	T. W. Felbinger; U. Suchner; A. E. Goetz; J. Briegel; K. Peter	1999	Recombinant human growth hormone for reconditioning of respiratory muscle after lung volume reduction surgery	Critical Care Medicine		10.1097/00003246-199908000-00043
Journal Article	C. Fermoselle; R. Rabinovich; P. Ausin; E. Puig-Vilanova; C. Coronell; F. Sanchez; J. Roca; J. Gea; E. Barreiro	2012	Does oxidative stress modulate limb muscle atrophy in severe COPD patients?	European Respiratory Journal		10.1183/09031936.00137211
Journal Article	C. Fermoselle; F. Sanchez; E. Barreiro	2011	Reduction of Muscle Mass Mediated by Myostatin in an Experimental Model of Pulmonary Emphysema	Archivos De Bronconeumologia		10.1016/j.arbres.2011.07.008
Journal Article	M. Ferrari; K. Schenk; C. Papadopoulou; P. Ferrari; L. D. Carbonare; F. Bertoldo	2011	Serum 25-hydroxy vitamin D and exercise capacity in COPD	Thorax		10.1136/thx.2010.152785
Journal Article	R. Ferrari; L. M. O. Caram; S. E. Tanni; I. Godoy; S. A. R. de Paiva	2018	The relationship between Vitamin D status and exacerbation in COPD patients- a literature review	Respiratory Medicine		10.1016/j.rmed.2018.04.012
Journal Article	M. Ferraro; S. Di Vincenzo; C. Sangiorgi; S. L. Barone; S. Gangemi; L. Lanata; E. Pace	2022	Carbocysteine Modifies Circulating miR-21, IL-8, sRAGE, and fAGEs Levels in Mild Acute Exacerbated COPD Patients: A Pilot Study	Pharmaceuticals		10.3390/ph15020218
Journal Article	J. Fielding; P. A. Bzorab	1964	POLYCYTHAEMIA + IRON DEFICIENCY IN PULMONARY EMPHYSEMA	Lancet
Journal Article	J. Fielding; S. Shah; P. A. Zorab	1964	POLYCYTHAEMIA + IRON DEFICIENCY IN PULMONARY EMPHYSEMA	Lancet
Journal Article	F. L. Fimognari; S. Di Simone; A. Corsonello; R. Pastorelli; F. Sampietro; L. Loffredo; F. Violi; A. D'Angelo	2010	Poor vitamin B6 status: A novel potential thrombotic factor in chronic obstructive pulmonary disease	Nutrition Metabolism and Cardiovascular Diseases		10.1016/j.numecd.2010.06.008
Journal Article	F. L. Fimognari; L. Loffredo; S. Di Simone; F. Sampietro; R. Pastorelli; M. Monaldo; F. Violi; A. D'Angelo	2009	Hyperhomocysteinaemia and poor vitamin B status in chronic obstructive pulmonary disease	Nutrition Metabolism and Cardiovascular Diseases		10.1016/j.numecd.2008.12.006
Journal Article	J. D. Finklea; R. E. Grossmann; V. Tangpricha	2011	Vitamin D and Chronic Lung Disease: A Review of Molecular Mechanisms and Clinical Studies	Advances in Nutrition		10.3945/an.111.000398
Journal Article	A. Fischer; I. Johansson; A. Blomberg; B. Sundstrom	2019	Adherence to a Mediterranean-like Diet as a Protective Factor Against COPD: A Nested Case-Control Study	Copd-Journal of Chronic Obstructive Pulmonary Disease		10.1080/15412555.2019.1634039
Journal Article	B. M. Fischer; J. A. Voynow	2002	Neutrophil elastase induces MUC5AC gene expression in airway epithelium via a pathway involving reactive oxygen species	American Journal of Respiratory Cell and Molecular Biology		10.1165/ajrcmb.26.4.4473
Journal Article	B. M. Fischer; J. A. Voynow; A. J. Ghio	2015	COPD: balancing oxidants and antioxidants	International Journal of Chronic Obstructive Pulmonary Disease		10.2147/copd.S42414
Journal Article	A. Fisher; L. Fisher; W. Srikusalanukul; P. N. Smith	2018	Usefulness of simple biomarkers at admission as independent indicators and predictors of in-hospital mortality in older hip fracture patients	Injury-International Journal of the Care of the Injured		10.1016/j.injury.2018.03.005
Journal Article	K. Fisher-Wellman; H. K. Bell; R. J. Bloomer	2009	Oxidative stress and antioxidant defense mechanisms linked to exercise during cardiopulmonary and metabolic disorders	Oxidative Medicine and Cellular Longevity		10.4161/oxim.2.1.7732
Journal Article	J. Flegr; P. Flegr; L. Priplatova	2022	The effects of 105 biological, socioeconomic, behavioral, and environmental factors on the risk of SARS-CoV-2 infection and a severe course of COVID-19: a prospective, explorative cohort study	Biology Methods & Protocols		10.1093/biomethods/bpac030
Journal Article	D. M. Fleming; K. W. Cross; L. G. Olmos; D. L. Crombie	1991	CHANGES IN PRACTICE MORBIDITY BETWEEN THE 1970 AND 1981 NATIONAL MORBIDITY SURVEYS	British Journal of General Practice
Journal Article	L. Flicker; D. Ames	2005	Metabolic and endocrinological causes of dementia	International Psychogeriatrics		10.1017/s1041610205001961
Journal Article	G. Flores; K. Dastmalchi; A. J. Dabo; K. Whalen; P. Pedraza-Penalosa; R. F. Foronjy; J. M. D'Armiento; E. J. Kennelly	2012	Antioxidants of therapeutic relevance in COPD from the neotropical blueberry Anthopterus wardii	Food Chemistry		10.1016/j.foodchem.2011.08.044
Journal Article	G. Flores; K. Dastmalchi; S. B. Wu; K. Whalen; A. J. Dabo; K. A. Reynertson; R. F. Foronjy; J. M. D'Armiento; E. J. Kennelly	2013	Phenolic-rich extract from the Costa Rican guava (Psidium friedrichsthalianum) pulp with antioxidant and anti-inflammatory activity. Potential for COPD therapy	Food Chemistry		10.1016/j.foodchem.2013.03.025
Journal Article	M. J. Fogarty; L. L. Losbanos; T. A. Craig; C. J. Reynolds; A. D. Brown; R. Kumar; G. C. Sieck	2021	Muscle-specific deletion of the vitamin D receptor in mice is associated with diaphragm muscle weakness	Journal of Applied Physiology		10.1152/japplphysiol.00194.2021
Journal Article	J. M. Foody	2017	Reducing the risk of stroke in elderly patients with non-valvular atrial fibrillation: a practical guide for clinicians	Clinical Interventions in Aging		10.2147/cia.S111216
Journal Article	L. Forli; J. Halse; E. Haug; O. Bjortuft; M. Vatn; J. Kofstad; J. Boe	2004	Vitamin D deficiency, bone mineral density and weight in patients with advanced pulmonary disease	Journal of Internal Medicine		10.1111/j.1365-2796.2004.01337.x
Journal Article	L. Forli; J. I. Pedersen; O. Bjortuft; R. Blomhoff; J. Kofstad; J. Boe	2002	Vitamins A and E in serum in relation to weight and lung function in patients with advanced pulmonary disease	International Journal for Vitamin and Nutrition Research		10.1024/0300-9831.72.6.360
Journal Article	R. Foronjy; A. Wallace; J. D'Armiento	2008	The pharmokinetic limitations of antioxidant treatment for COPD	Pulmonary Pharmacology & Therapeutics		10.1016/j.pupt.2007.10.004
Journal Article	E. Forti; A. Bulgheroni; Y. Cetin; T. Hartung; P. Jennings; W. Pfaller; P. Prieto	2010	Characterisation of Cadmium Chloride Induced Molecular and Functional Alterations in Airway Epithelial Cells	Cellular Physiology and Biochemistry		10.1159/000272060
Journal Article	M. A. Fouda; E. H. Alhamad; M. S. Al-Hajjaj; S. A. Shaik; A. A. Alboukai; F. A. Al-Kassimi	2017	A study of chronic obstructive pulmonary disease-specific causes of osteoporosis with emphasis on the emphysema phenotype	Annals of Thoracic Medicine		10.4103/atm.ATM_357_16
Journal Article	A. A. Foumani; M. Mehrdad; A. Jafarinezhad; K. Nokani; A. Jafari	2019	Impact of vitamin D on spirometry findings and quality of life in patients with chronic obstructive pulmonary disease: a randomized, double-blinded, placebo-controlled clinical trial	International Journal of Chronic Obstructive Pulmonary Disease		10.2147/copd.S207400
Journal Article	J. Fourtounis; I. M. Wang; M. C. Mathieu; D. Claveau; T. Loo; A. L. Jackson; M. A. Peters; A. G. Therien; Y. Boie; M. A. Crackower	2012	Gene expression profiling following NRF2 and KEAP1 siRNA knockdown in human lung fibroblasts identifies CCL11/Eotaxin-1 as a novel NRF2 regulated gene	Respiratory Research		10.1186/1465-9921-13-92
Journal Article	A. Fracchia; A. Ubbiali; O. El Bitar; M. Pacetti; E. Sommariva; M. Arreghini; E. Longhini; G. P. Bonalumi	1999	A comparative study on ferritin concentration in serum and bilateral bronchoalveolar lavage fluid of patients with peripheral lung cancer versus control subjects	Oncology		10.1159/000011962
Journal Article	C. B. Franco; G. Paz; P. E. Gomes; V. B. Nascimento; C. A. M. Kulak; C. L. Boguszewski; V. Z. C. Borba	2009	Chronic obstructive pulmonary disease is associated with osteoporosis and low levels of vitamin D	Osteoporosis International		10.1007/s00198-009-0890-5
Journal Article	E. Frank; E. Bartlett; D. Alexander; A. Dutta; D. Adu; T. Ibigbami; F. Edem; G. Arinola; T. Karrison; C. O. Olopade	2016	Effect of a clean stove intervention on inflammatory biomarkers in pregnant women in Ibadan, Nigeria: a randomised controlled study	The lancet global health	Journal article; Conference proceeding
Journal Article	P. Franklin; H. Alfonso; N. Hammond; L. Samuel; A. W. Musk	2013	Effect of N-acetylcysteine (NAC) supplementation on oxidation status in people exposed to asbestos	Respirology (Carlton, Vic.)	Journal article; Conference proceeding	10.1111/resp.12045
Journal Article	E. F. J. Friemann; H. G. Lasch; S. Friemann; S. Golf; D. Enzinger; H. Temme; V. Graef; N. Katz; L. Ruka; H. Tross; et al.	1991	Effect of a magnesium therapy on chronic obstructive lung diseases	Die Medizinische Welt	Journal article
Journal Article	L. Fu; J. Fei; Z. X. Tan; Y. H. Chen; B. Hu; H. X. Xiang; H. Zhao; D. X. Xu	2021	Low Vitamin D Status Is Associated with Inflammation in Patients with Chronic Obstructive Pulmonary Disease	Journal of Immunology		10.4049/jimmunol.2000964
Journal Article	W. P. Fu; C. Sun; L. M. Dai; L. F. Yang; Y. P. Zhang	2007	Relationship between COPD and polymorphisms of HOX-1 and mEPH in a Chinese population	Oncology Reports
Journal Article	H. Fujikawa; Y. Sakamoto; N. Masuda; K. Oniki; S. Kamei; H. Nohara; R. Nakashima; K. Maruta; T. Kawakami; Y. Eto; N. Takahashi; T. Takeo; N. Nakagata; H. Watanabe; K. Otake; Y. Ogata; N. H. Tomioka; M. Hosoyamada; T. Takada; K. Ueno-Shuto; M. A. Suico; H. Kai; J. Saruwatari; T. Shuto	2020	Higher Blood Uric Acid in Female Humans and Mice as a Protective Factor against Pathophysiological Decline of Lung Function	Antioxidants		10.3390/antiox9050387
Journal Article	A. Fulton; A. Hill; M. Williams; P. Howe; A. Coates	2014	Omega-3 fatty acids and COPD: how has citing a retracted RCT impacted the literature?	Respirology (Carlton, Vic.)	Journal article; Conference proceeding	10.1111/resp.12262
Journal Article	A. S. Fulton; A. M. Coates; M. T. Williams; P. R. C. Howe; M. L. Garg; L. G. Wood; P. Frith; A. M. Hill	2017	Fish oil supplementation in chronic obstructive pulmonary disease: feasibility of conducting a randomised controlled trial	Pilot and feasibility studies	Journal article	10.1186/s40814-017-0211-2
Journal Article	A. S. Fulton; A. M. Hill; M. T. Williams; P. R. Howe; P. A. Frith; L. G. Wood; M. L. Garg; A. M. Coates	2013	Feasibility of ω-3 fatty acid supplementation as an adjunct therapy for people with chronic obstructive pulmonary disease: study protocol for a randomized controlled trial	Trials	Journal article	10.1186/1745-6215-14-107
Journal Article	M. Funamoto; Y. Sunagawa; Y. Katanasaka; Y. Miyazaki; A. Imaizumi; H. Kakeya; H. Yamakage; N. Satoh-Asahara; M. Komiyama; H. Wada; et al.	2016	Highly absorptive curcumin reduces serum atherosclerotic low-density lipoprotein levels in patients with mild COPD	International journal of chronic obstructive pulmonary disease	Journal article	10.2147/COPD.S104490
Journal Article	M. Funamoto; Y. Sunagawa; Y. Katanasaka; Y. Miyazaki; A. Imaizumi; H. Kakeya; H. Yamakage; N. Satoh-Asahara; M. Komiyama; H. Wada; K. Hasegawa; T. Morimoto	2016	Highly absorptive curcumin reduces serum atherosclerotic low-density lipoprotein levels in patients with mild COPD	International Journal of Chronic Obstructive Pulmonary Disease		10.2147/copd.S104490
Journal Article	S. E. Gale; A. Mardis; M. E. Plazak; A. Kukin; B. N. Reed	2021	Management of noncardiovascular comorbidities in patients with heart failure with reduced ejection fraction	Pharmacotherapy		10.1002/phar.2528
Journal Article	S. Galora; C. Saracini; G. Pratesi; E. Sticchi; R. Pulli; C. Pratesi; R. Abbate; B. Giusti	2015	Association of rs1466535 LRP1 but not rs3019885 SLC30A8 and rs6674171 TDRD10 gene polymorphisms with abdominal aortic aneurysm in Italian patients	Journal of Vascular Surgery		10.1016/j.jvs.2013.10.090
Journal Article	E. Games; M. Guerreiro; F. R. Santana; N. M. Pinheiro; E. A. de Oliveira; F. Lopes; C. R. Olivo; I. Tiberio; M. A. Martins; J. H. G. Lago; C. M. Prado	2016	Structurally Related Monoterpenes p-Cymene, Carvacrol and Thymol Isolated from Essential Oil from Leaves of Lippia sidoides Cham. (Verbenaceae) Protect Mice against Elastase-Induced Emphysema	Molecules		10.3390/molecules21101390
Journal Article	G. Gandhi; G. Kaur	2015	Oxidative DNA Damage, Oxidative Stress and Genetic Susceptibility-Prognostic Scores in 'Missing' COPD Cases	International Journal of Human Genetics		10.1080/09723757.2015.11886258
Journal Article	S. Ganesan; A. N. Faris; A. T. Comstock; S. S. Chattoraj; A. Chattoraj; J. R. Burgess; J. L. Curtis; F. J. Martinez; S. Zick; M. B. Hershenson; U. S. Sajjan	2010	Quercetin prevents progression of disease in elastase/LPS-exposed mice by negatively regulating MMP expression	Respiratory Research		10.1186/1465-9921-11-131
Journal Article	J. Gao; T. Torola; C. X. Li; S. Ohlmeier; T. Toljamo; P. Nieminen; N. Hattori; V. Pulkkinen; H. Iwamoto; W. Mazur	2020	Sputum Vitamin D binding protein (VDBP) GC1S/1S genotype predicts airway obstruction: a prospective study in smokers with COPD	European Respiratory Journal		10.1183/13993003.congress-2020.962
Journal Article	J. Gao; T. Torola; C. X. Li; S. Ohlmeier; T. Toljamo; P. Nieminen; N. Hattori; V. Pulkkinen; H. Iwamoto; W. Mazur	2020	Sputum Vitamin D Binding Protein (VDBP) GC1S/1S Genotype Predicts Airway Obstruction: A Prospective Study in Smokers with COPD	International Journal of Chronic Obstructive Pulmonary Disease		10.2147/copd.S234464
Journal Article	W. Gao; Y. Guo; H. X. Yang	2017	Platycodin D protects against cigarette smoke-induced lung inflammation in mice	International Immunopharmacology		10.1016/j.intimp.2017.03.009
Journal Article	L. M. Garcia-Marin; A. I. Campos; G. Cuellar-Partida; S. E. Medland; S. H. Kollins; M. E. Renteria	2021	Large-scale genetic investigation reveals genetic liability to multiple complex traits influencing a higher risk of ADHD	Scientific Reports		10.1038/s41598-021-01517-7
Journal Article	J. Garcia-Roman; A. Ibarra-Sanchez; M. Lamas; C. G. Espinosa	2010	VEGF secretion during hypoxia depends on free radicals-induced Fyn kinase activity in mast cells	Biochemical and Biophysical Research Communications		10.1016/j.bbrc.2010.09.047
Journal Article	J. Garcia-Valero; J. Olloquequi; E. Rodriguez; M. Martin-Satue; L. Texido; J. Ferrer	2022	Decreased Expression of EC-SOD and Fibulin-5 in Alveolar Walls of Lungs From COPD Patients	Archivos De Bronconeumologia		10.1016/j.arbres.2020.12.032
Journal Article	C. Gardi; B. Arezzini; P. A. Martorana	2008	Testing of compounds in models of pulmonary emphysema	Current Medicinal Chemistry		10.2174/092986708783955536
Journal Article	C. Gardi; B. Stringa; P. A. Martorana	2015	Animal models for anti-emphysema drug discovery	Expert Opinion on Drug Discovery		10.1517/17460441.2015.1016871
Journal Article	P. Gareri; L. Gallelli; A. M. Cotroneo; V. G. L. Manfredi; G. De Sarro	2020	The Art of Safe and Judicious Deprescribing in an Elderly Patient: A Case Report	Geriatrics		10.3390/geriatrics5030057
Journal Article	S. Gariballa; S. Forster	2007	Associations between underlying disease and nutritional status following acute illness in older people	Clinical Nutrition		10.1016/j.clnu.2007.01.012
Journal Article	S. Gariballa; S. Forster	2007	Associations between underlying disease and nutritional status following acute illness in older people	Clinical nutrition (Edinburgh, Scotland)	Journal article	10.1016/j.clnu.2007.01.012
Journal Article	S. Gariballa; S. Forster; H. Powers	2009	Riboflavin Status in Acutely III Patients and Response to Dietary Supplements	Journal of Parenteral and Enteral Nutrition		10.1177/0148607109336602
Journal Article	S. Gariballa; S. Forster; H. Powers	2009	Riboflavin status in acutely ill patients and response to dietary supplements	JPEN. Journal of parenteral and enteral nutrition	Journal article	10.1177/0148607109336602
Journal Article	J. T. Gau; U. Acharya; S. Khan; V. Heh; L. Mody; T. C. Kao	2010	Pharmacotherapy and the risk for community-acquired pneumonia	Bmc Geriatrics		10.1186/1471-2318-10-45
Journal Article	B. Gauliard; D. Grieve; R. Wilson; A. Crozier; C. Jenkins; W. D. Mullen; M. Lean	2008	The effects of dietary phenolic compounds on cytokine and antioxidant production by a549 cells	Journal of Medicinal Food		10.1089/jmf.2007.593
Journal Article	A. Gaurav; V. Gautam	2017	Pharmacophore Based Virtual Screening Approach to Identify Selective PDE4B Inhibitors	Iranian Journal of Pharmaceutical Research
Journal Article	M. Gawalko; P. Lodzinski; M. Budnik; A. Tyminska; A. Wancerz; K. Ozieranski; A. Kaplon-Cieslicka; M. Grabowski; G. Opolski; R. Lenarczyk; Z. Kalarus; G. Y. H. Lip; P. Balsam	2021	Vascular disease in patients with atrial fibrillation. A report from Polish participants in the EORP-AF General Long-Term Registry	International Journal of Clinical Practice		10.1111/ijcp.13701
Journal Article	G. Gawron; M. Trzaska-Sobczak; E. Sozanska; P. Sniezek; A. Barczyk	2018	Vitamin D status of severe COPD patients with chronic respiratory failure	Advances in Respiratory Medicine		10.5603/arm.2018.0010
Journal Article	Y. B. Ge; Q. Dai; D. R. Wan; Q. H. Liu; Z. N. Mei	2013	Relaxant effect of 1-butanol fraction from Elaeagnus pungens leaf through inhibiting L-type Ca2+ channel on guinea pig tracheal smooth muscle	Journal of Ethnopharmacology		10.1016/j.jep.2013.08.027
Journal Article	A. Genc; K. Ucok; U. Sener; T. Koyuncu; O. Akar; S. Celik; M. Unlu	2014	Association analyses of oxidative stress, aerobic capacity, daily physical activity, and body composition parameters in patients with mild to moderate COPD	Turkish Journal of Medical Sciences		10.3906/sag-1308-65
Journal Article	M. Gencer; N. Aksoy; E. C. Dagli; E. Uzer; S. Aksoy; S. Selek; H. Celik; H. Cakir	2011	Prolidase Activity Dysregulation and its Correlation with Oxidative-Antioxidative Status in Chronic Obstructive Pulmonary Disease	Journal of Clinical Laboratory Analysis		10.1002/jcla.20347
Journal Article	J. Generali; D. Cada	2012	Vitamin D: exacerbations in chronic obstructive pulmonary disease (COPD)	Hospital pharmacy	Journal article	10.1310/hpj4710-766
Journal Article	W. Y. Geng; Z. B. Liu; N. N. Song; G. H. Zhang; W. Z. Jin; W. Zhou; L. Li; Y. X. Cao; D. N. Zhu; L. L. Shen	2013	Effects of electroacupuncture at Zusanli (ST36) on inflammatory cytokines in a rat model of smoke-induced chronic obstructive pulmonary disease	Journal of Integrative Medicine-Jim		10.3736/jintegrmed2013024
Journal Article	N. D. Georgakopoulos; S. K. Talapatra; J. Gatliff; F. Kozielski; G. Wells	2018	Modified Peptide Inhibitors of the Keap1-Nrf2 Protein-Protein Interaction Incorporating Unnatural Amino Acids	Chembiochem		10.1002/cbic.201800170
Journal Article	L. George; A. Mitra; T. A. Thimraj; M. Irmler; S. Vishweswaraiah; L. Lunding; D. Huhn; A. Madurga; J. Beckers; H. Fehrenbach; S. Upadhyay; H. Schulz; G. D. Leikauf; K. Ganguly	2017	Transcriptomic analysis comparing mouse strains with extreme total lung capacities identifies novel candidate genes for pulmonary function	Respiratory Research		10.1186/s12931-017-0629-3
Journal Article	P. Geraghty; N. Baumlin; M. A. Salathe; R. F. Foronjy; J. M. D'Armiento	2016	Glutathione Peroxidase-1 Suppresses the Unfolded Protein Response upon Cigarette Smoke Exposure	Mediators of Inflammation		10.1155/2016/9461289
Journal Article	P. Geraghty; A. A. Hardigan; A. M. Wallace; O. Mirochnitchenko; J. Thankachen; L. Arellanos; V. Thompson; J. M. D'Armiento; R. F. Foronjy	2013	The Glutathione Peroxidase 1-Protein Tyrosine Phosphatase 1B-Protein Phosphatase 2A Axis A Key Determinant of Airway Inflammation and Alveolar Destruction	American Journal of Respiratory Cell and Molecular Biology		10.1165/rcmb.2013-0026OC
Journal Article	C. L. Gerald; C. J. McClendon; R. S. Ranabhat; J. T. Waterman; L. L. Kloc; D. R. Conklin; K. T. Barton; J. R. Khatiwada; L. L. Williams	2019	Sorrel Extract Reduces Oxidant Production in Airway Epithelial Cells Exposed to Swine Barn Dust Extract In Vitro	Mediators of Inflammation		10.1155/2019/7420468
Journal Article	W. B. M. Gerritsen; J. Asin; P. Zanen; J. M. M. van den Bosch; F. Haas	2005	Markers of inflammation and oxidative stress in exacerbated chronic obstructive pulmonary disease patients	Respiratory Medicine		10.1016/j.rmed.2004.04.017
Journal Article	B. Gh; A. A. Oskouie; R. Aliannejad; M. Rezaei-Tavirani; S. Tavallaie; A. A. Baghban; S. Taheri; M. R. Keramati; D. H. Alamdari	2016	Pro-oxidant-antioxidant balance in Iranian veterans with sulfur mustard toxicity and different levels of pulmonary disorders	Drug and Chemical Toxicology		10.3109/01480545.2015.1122033
Journal Article	M. H. E. Ghalibaf; F. Kianian; S. Beigoli; S. Behrouz; N. Marefati; M. Boskabady; M. H. Boskabady	2023	The effects of vitamin C on respiratory, allergic and immunological diseases: an experimental and clinical-based review	Inflammopharmacology		10.1007/s10787-023-01169-1
Journal Article	M. U. Ghani; M. F. Sabar; M. Akram; B. Anwar	2020	SNP VARIANTS OF IL-27 GENE AS GENOMIC PREDICTORS AGAINST EFFECTIVENESS OF VITAMIN-D THERAPY IN COPD PATIENTS	Chest		10.1016/j.chest.2020.05.351
Journal Article	A. J. Ghio; E. D. Hilborn	2017	Indices of iron homeostasis correlate with airway obstruction in an NHANES III cohort	International Journal of Chronic Obstructive Pulmonary Disease		10.2147/copd.S138457
Journal Article	A. J. Ghio; E. D. Hilborn; J. G. Stonehuerner; L. A. Dailey; J. D. Carter; J. H. Richards; K. M. Crissman; R. F. Foronjy; D. L. Uyeminami; K. E. Pinkerton	2008	Particulate Matter in Cigarette Smoke Alters Iron Homeostasis to Produce a Biological Effect	American Journal of Respiratory and Critical Care Medicine		10.1164/rccm.200802-334OC
Journal Article	A. J. Ghio; E. N. Pavlisko; V. L. Roggli; N. W. Todd; R. G. Sangani	2022	Cigarette Smoke Particle-Induced Lung Injury and Iron Homeostasis	International Journal of Chronic Obstructive Pulmonary Disease		10.2147/copd.S337354
Journal Article	A. J. Ghio; J. M. Soukup; M. C. Madden	2018	The toxicology of air pollution predicts its epidemiology	Inhalation Toxicology		10.1080/08958378.2018.1530316
Journal Article	A. J. Ghio; J. M. Soukup; J. McGee; M. C. Madden; C. R. Esther	2018	Iron concentration in exhaled breath condensate decreases in ever-smokers and COPD patients	Journal of Breath Research		10.1088/1752-7163/aad825
Journal Article	C. A. Ghisalberti; R. M. Borzi; S. Cetrullo; F. Flamigni; G. Cairo	2016	Soft TCPTP Agonism-Novel Target to Rescue Airway Epithelial Integrity by Exogenous Spermidine	Frontiers in Pharmacology		10.3389/fphar.2016.00147
Journal Article	H. Ghobadi; N. Abdollahi; H. Madani; M. R. Aslani	2022	Effect of Crocin From Saffron (Crocus sativus L.) Supplementation on Oxidant/Antioxidant Markers, Exercise Capacity, and Pulmonary Function Tests in COPD Patients: A Randomized, Double-Blind, Placebo-Controlled Trial	Frontiers in Pharmacology		10.3389/fphar.2022.884710
Journal Article	H. Ghobadi; N. Abdollahi; H. Madani; M. R. Aslani	2022	Effect of Crocin From Saffron (Crocus sativus L.) Supplementation on Oxidant/Antioxidant Markers, Exercise Capacity, and Pulmonary Function Tests in COPD Patients: a Randomized, Double-Blind, Placebo-Controlled Trial	Frontiers in pharmacology	Journal article	10.3389/fphar.2022.884710
Journal Article	S. Ghobakhloo; A. H. Khoshakhlagh; G. R. Mostafaii; K. J. Chuang; A. Gruszecka-Kosowska; P. Hosseinnia	2023	Critical air pollutant assessments and health effects attributed to PM2.5 during and after COVID-19 lockdowns in Iran: application of AirQ(+) models	Frontiers in Public Health		10.3389/fpubh.2023.1120694
Journal Article	A. H. Ghoneim; M. A. Al-Azzawi; S. A. Elmasry; M. Y. Nasr; M. M. N. AboZaid	2015	Association of vitamin D status in the pathogenesis of chronic obstructive pulmonary disease	Egyptian Journal of Chest Diseases and Tuberculosis		10.1016/j.ejcdt.2015.06.004
Journal Article	V. Ghorani; S. Beigoli; M. R. Khazdair; M. H. Boskabady	2022	The effect of Zataria multiflora on respiratory allergic and immunologic disorders, experimental and clinical evidence: A comprehensive review	Phytotherapy Research		10.1002/ptr.7382
Journal Article	V. Ghorani; M. R. Khazdair; M. Mirsadraee; O. Rajabi; M. H. Boskabady	2022	The effect of two-month treatment with Zataria multiflora on inflammatory cytokines, pulmonary function testes and respiratory symptoms in patients with chronic obstructive pulmonary disease (COPD)	Journal of Ethnopharmacology		10.1016/j.jep.2022.115265
Journal Article	V. Ghorani; M. R. Khazdair; M. Mirsadraee; O. Rajabi; M. H. Boskabady	2022	The effect of two-month treatment with Zataria multiflora on inflammatory cytokines, pulmonary function testes and respiratory symptoms in patients with chronic obstructive pulmonary disease (COPD)	Journal of ethnopharmacology	Journal article	10.1016/j.jep.2022.115265
Journal Article	V. Ghorani; M. R. Khazdair; M. Mirsadraee; O. Rajabi; M. H. Boskabady	2022	The effect of two-month treatment with Zataria multiflora on inflammatory cytokines, pulmonary function testes and respiratory symptoms in patients with chronic obstructive pulmonary disease (COPD)	Journal of ethnopharmacology	Journal article	10.1016/j.jep.2022.115265
Journal Article	V. Ghorani; O. Rajabi; M. Mirsadraee; F. Rezaeitalab; S. Saadat; M. H. Boskabady	2020	A Randomized, Doubled-Blind Clinical Trial on the Effect ofZataria multifloraon Clinical Symptoms, Oxidative Stress, and C-Reactive Protein in COPD Patients	Journal of Clinical Pharmacology		10.1002/jcph.1586
Journal Article	V. Ghorani; O. Rajabi; M. Mirsadraee; F. Rezaeitalab; S. Saadat; M. H. Boskabady	2020	A Randomized, Doubled-Blind Clinical Trial on the Effect of Zataria multiflora on Clinical Symptoms, Oxidative Stress, and C-Reactive Protein in COPD Patients	Journal of clinical pharmacology	Journal article	10.1002/jcph.1586
Journal Article	N. Ghosh; P. Choudhury; E. Subramani; D. Saha; S. Sengupta; M. Joshi; R. Banerjee; S. Roychowdhury; P. Bhattacharyya; K. Chaudhury	2019	Metabolomic signatures of asthma-COPD overlap (ACO) are different from asthma and COPD	Metabolomics		10.1007/s11306-019-1552-z
Journal Article	R. Giancaspro; M. Cassano; M. Gelardi	2022	Oxidative stress: general aspects and metabolic mechanisms	Journal of Biological Regulators and Homeostatic Agents
Journal Article	C. R. Gilbert; S. M. Arum; C. M. Smith	2009	Vitamin D deficiency and chronic lung disease	Canadian Respiratory Journal		10.1155/2009/829130
Journal Article	C. J. Gillard; C. M. Reuter	2016	The Clinical Role of N-acetylcysteine in the Management of COPD: A Review of Recent Literature	Current Respiratory Medicine Reviews		10.2174/1573398x12666160609082332
Journal Article	A. Gillissen; M. Jaworska; M. Orth; M. Coffiner; P. Maes; E. M. App; A. M. Cantin; G. SchultzeWerninghaus	1997	Nacystelyn, a novel lysine salt of N-acetylcysteine, to augment cellular antioxidant defence in vitro	Respiratory Medicine		10.1016/s0954-6111(97)90052-4
Journal Article	A. A. Ginde; J. M. Mansbach; C. A. Camargo	2009	Association Between Serum 25-Hydroxyvitamin D Level and Upper Respiratory Tract Infection in the Third National Health and Nutrition Examination Survey	Archives of Internal Medicine		10.1001/archinternmed.2008.560
Journal Article	A. A. Ginde; J. M. Mansbach; C. A. Camargo	2010	Association between serum 25-hydroxyvitamin D level and upper respiratory tract infections	Clinical and translational science	Journal article; Conference proceeding	10.1111/j.1752-8062.2010.00181-2.x
Journal Article	A. M. Giudetti; R. Cagnazzo	2012	Beneficial effects of n-3 PUFA on chronic airway inflammatory diseases	Prostaglandins & Other Lipid Mediators		10.1016/j.prostaglandins.2012.09.006
Journal Article	B. Giusti; C. Saracini; P. Bolli; A. Magi; I. Sestini; E. Sticchi; G. Pratesi; R. Pulli; C. Pratesi; R. Abbate	2008	Genetic analysis of 56 polymorphisms in 17 genes involved in methionine metabolism in patients with abdominal aortic aneurysm	Journal of Medical Genetics		10.1136/jmg.2008.057851
Journal Article	D. Glabska; A. Kolota; K. Lachowicz; D. Skolmowska; M. Stachon; D. Guzek	2023	Supplementation of Vitamin D and Mental Health in Adults with Respiratory System Diseases: A Systematic Review of Randomized Controlled Trials	Nutrients		10.3390/nu15040971
Journal Article	R. Glickman-Simon; A. Ehrlich	2013	Omega-3 supplementation and cardiovascular disease, acupuncture and chronic obstructive pulmonary disease (COPD), myofascial physical therapy and interstitial cystitis, and yoga and chronic pain	Explore (New York, N.Y.)	Journal article	10.1016/j.explore.2012.11.006
Journal Article	O. Gluck; G. Colice	2004	Recognizing and treating glucocorticoid-induced osteoporosis in patients with pulmonary diseases	Chest		10.1378/chest.125.5.1859
Journal Article	S. Godbole; R. P. Bowler	2022	Metabolome Features of COPD: A Scoping Review	Metabolites		10.3390/metabo12070621
Journal Article	S. Godbole; W. W. Labaki; K. A. Pratte; A. Hill; M. Moll; A. T. Hastie; S. P. Peters; A. Gregory; V. E. Ortega; D. DeMeo; M. H. Cho; S. P. Bhatt; J. M. Wells; I. Barjaktarevic; K. A. Stringer; A. Comellas; W. O'Neal; K. Kechris; R. P. Bowler	2022	A Metabolomic Severity Score for Airflow Obstruction and Emphysema	Metabolites		10.3390/metabo12050368
Journal Article	D. R. Gold; A. A. Litonjua; V. J. Carey; J. E. Manson; J. E. Buring; I. M. Lee; D. Gordon; J. Walter; G. Friedenberg; J. L. Hankinson; T. Copeland; H. Luttinann-Gibson	2016	Lung VITAL: Rationale, design, and baseline characteristics of an ancillary study evaluating the effects of vitamin D and/or marine omega-3 fatty acid supplements on acute exacerbations of chronic respiratory disease, asthma control, pneumonia and lung function in adults	Contemporary Clinical Trials		10.1016/j.cct.2016.01.003
Journal Article	D. R. Gold; H. Luttmann-Gibson; A. A. Litonjua; G. Friedenberg; D. Gordon; I. M. Lee; J. E. Manson	2014	Baseline Chronic Obstructive Pulmonary Disease In The Lung Vitamin D And Omega-3 Trial	American Journal of Respiratory and Critical Care Medicine
Journal Article	D. R. Gold; H. Luttmann-Gibson; A. A. Litonjua; G. Friedenberg; D. Gordon; I. M. Lee; J. E. Manson	2014	Baseline chronic obstructive pulmonary disease in the lung vitamin D and omega-3 trial	American journal of respiratory and critical care medicine	Journal article; Conference proceeding
Journal Article	D. R. Gold; J. E. Manson	2012	Severe Vitamin D Deficiency: A Prerequisite for COPD Responsiveness to Vitamin D Supplementation?	Annals of Internal Medicine		10.7326/0003-4819-156-2-201201170-00013
Journal Article	M. F. Goldstein; J. J. Fallon; R. Harning	1999	Chronic glucocorticoid therapy-induced osteoporosis in patients with obstructive lung disease	Chest		10.1378/chest.116.6.1733
Journal Article	L. Golmanesh; F. Bahrami; F. Pourali; E. Vahedi; H. Wahhabaghai; H. Mehrani; M. Ghanei	2013	Assessing the relationship of paraoxonase-1 Q192R polymorphisms and the severity of lung disease in SM-exposed patients	Immunopharmacology and Immunotoxicology		10.3109/08923973.2013.797993
Journal Article	V. Goloskokova; E. Thunstrom; C. Ergatoudes; D. Morales; K. Makvandi; M. Fu	2018	Screening of prespecified comorbidities in patients enrolled in Optimizing the Management of Heart Failure with Preserved Ejection Fraction in the Elderly by Targeting Comorbidities (OPTIMIZE-HFPEF)	European journal of heart failure	Journal article; Conference proceeding	10.1002/ejhf.1197
Journal Article	P. B. Goncalves; N. C. Romeiro	2019	Multi-target natural products as alternatives against oxidative stress in Chronic Obstructive Pulmonary Disease (COPD)	European Journal of Medicinal Chemistry		10.1016/j.ejmech.2018.12.020
Journal Article	O. V. Goncharenko; A. V. Budnevsky; R. E. Tokmachev; E. S. Ovsyannikov; V. N. Belov	2018	Analysis of the Levels of Biomarkers of Systemic Inflammation, Surfactant Protein D and Melatonin in COPD Patients with Varying Degrees of Airflow Obstruction	Research Journal of Pharmaceutical Biological and Chemical Sciences
Journal Article	L. Gonzalezvillaron; J. L. Perezarellano; S. Decastro	1995	URINARY IRON EXCRETION IN PATIENTS WITH CHRONIC OBSTRUCTIVE AIRWAYS DISEASE (COAD)	Annals of Clinical Biochemistry		10.1177/000456329503200411
Journal Article	M. Gorini; A. Corrado; G. Villella; R. Ginanni; A. Augustynen; D. Tozzi	2001	Physiologic effects of negative pressure ventilation in acute exacerbation of chronic obstructive pulmonary disease	American Journal of Respiratory and Critical Care Medicine		10.1164/ajrccm.163.7.2012079
Journal Article	M. Gorini; A. Corrado; G. Villella; R. Ginanni; A. Augustynen; D. Tozzi	2001	Physiologic effects of negative pressure ventilation in acute exacerbation of chronic obstructive pulmonary disease	American journal of respiratory and critical care medicine	Journal article	10.1164/ajrccm.163.7.2012079
Journal Article	M. Gorini; R. Ginanni; G. Villella; D. Tozzi; A. Augustynen; A. Corrado	2004	Non-invasive negative and positive pressure ventilation in the treatment of acute on chronic respiratory failure	Intensive Care Medicine		10.1007/s00134-003-2145-9
Journal Article	M. Gorini; G. Villella; R. Ginanni; A. Augustynen; D. Tozzi; A. Corrado	2002	Effect of assist negative pressure ventilation by microprocessor based iron lung on breathing effort	Thorax		10.1136/thorax.57.3.258
Journal Article	M. R. Gorowiec; L. A. Borthwick; S. M. Parker; J. A. Kirby; G. C. Saretzki; A. J. Fisher	2012	Free radical generation induces epithelial-to-mesenchymal transition in lung epithelium via a TGF-beta 1-dependent mechanism	Free Radical Biology and Medicine		10.1016/j.freeradbiomed.2011.12.020
Journal Article	S. K. Gothwal; V. Palsaniya; H. C. Barjatiya; R. Banseria; P. Sharma; P. K. Goyal; V. M. C. Ramaswamy; Y. Singh; G. Gupta	2022	Study of lung function test in association with laboratory findings of serum iron in patients with chronic obstructive pulmonary disease	Clinical Epidemiology and Global Health		10.1016/j.cegh.2022.101091
Journal Article	M. Gottlieb; E. Moyer; H. Meissner	2023	What Is the Role of Magnesium Sulfate for Acute Exacerbations of Chronic Obstructive Pulmonary Disease?	Annals of Emergency Medicine		10.1002/14651858.CD013506.pub2
Journal Article	E. Gouda; M. Zidan; H. Gharraf; D. N. Younan; S. Mohamed	2016	Pattern of vitamin D in patients with chronic obstructive pulmonary diseases and in patients with bronchial asthma	Egyptian Journal of Chest Diseases and Tuberculosis		10.1016/j.ejcdt.2016.02.005
Journal Article	F. Gouzi; M. Blaquiere; M. Catteau; F. Bughin; J. Maury; E. Passerieux; B. Ayoub; J. Mercier; M. Hayot; P. Pomies	2018	Oxidative stress regulates autophagy in cultured muscle cells of patients with chronic obstructive pulmonary disease	Journal of Cellular Physiology		10.1002/jcp.26868
Journal Article	F. Gouzi; J. Maury; N. Héraud; N. Molinari; H. Bertet; B. Ayoub; M. Blaquière; F. Bughin; P. De Rigal; M. Poulain; et al.	2019	Additional Effects of Nutritional Antioxidant Supplementation on Peripheral Muscle during Pulmonary Rehabilitation in COPD Patients: a Randomized Controlled Trial	Oxidative medicine and cellular longevity	Journal article	10.1155/2019/5496346
Journal Article	F. Gouzi; J. Maury; N. Heraud; N. Molinari; H. Bertet; B. Ayoub; M. Blaquiere; F. Bughin; P. De Rigal; M. Poulain; J. Pincemail; J. P. Cristol; D. Laoudj-Chenivesse; J. Mercier; C. Prefaut; P. Pomies; M. Hayot	2019	Additional Effects of Nutritional Antioxidant Supplementation on Peripheral Muscle during Pulmonary Rehabilitation in COPD Patients: A Randomized Controlled Trial	Oxidative Medicine and Cellular Longevity		10.1155/2019/5496346
Journal Article	D. Goven; A. Boutten; V. Lecon-Malas; J. Marchal-Somme; N. Amara; B. Crestani; M. Fournier; G. Leseche; P. Soler; J. Boczkowski; M. Bonay	2008	Altered Nrf2/Keap1-Bach1 equilibrium in pulmonary emphysema	Thorax		10.1136/thx.2007.091181
Journal Article	M. Govoni; M. Bassi; S. Vezzoli; G. Lucci; A. Emirova; M. A. Nandeuil; S. Petruzzelli; G. L. Jellema; E. K. Afolabi; B. Colgan; et al.	2020	Sputum and blood transcriptomics characterisation of the inhaled PDE4 inhibitor CHF6001 on top of triple therapy in patients with chronic bronchitis	Respiratory research	Journal article	10.1186/s12931-020-1329-y
Journal Article	M. Govoni; M. Bassi; S. Vezzoli; G. Lucci; A. Emirova; M. A. Nandeuil; S. Petruzzelli; G. L. Jellema; E. K. Afolabi; B. Colgan; B. Leaker; O. Kornmann; K. M. Beeh; H. Watz; D. Singh	2020	Sputum and blood transcriptomics characterisation of the inhaled PDE4 inhibitor CHF6001 on top of triple therapy in patients with chronic bronchitis	Respiratory Research		10.1186/s12931-020-1329-y
Journal Article	L. Graat-Verboom; F. Smeenk; B. van den Borne; M. A. Spruit; F. H. Jansen; J. W. T. van Enschot; E. F. M. Wouters	2012	Progression of osteoporosis in patients with COPD: A 3-year follow up study	Respiratory Medicine		10.1016/j.rmed.2011.12.020
Journal Article	L. Graat-Verboom; F. Smeenk; B. E. M. van den Borne; M. A. Spruit; A. B. Donkers-van Rossum; R. P. M. Aarts; E. F. M. Wouters	2012	Risk factors for osteoporosis in Caucasian patients with moderate chronic obstructive pulmonary disease: A case control study	Bone		10.1016/j.bone.2012.02.638
Journal Article	A. M. Grabiec; S. Krausz; W. de Jager; T. Burakowski; D. Groot; M. E. Sanders; B. J. Prakken; W. Maslinski; E. Eldering; P. P. Tak; K. A. Reedquist	2010	Histone Deacetylase Inhibitors Suppress Inflammatory Activation of Rheumatoid Arthritis Patient Synovial Macrophages and Tissue	Journal of Immunology		10.4049/jimmunol.0901467
Journal Article	R. Graeff; A. Guedes; R. Quintana; E. Wendt-Hornickle; C. Baldo; T. Walseth; S. O'Grady; M. Kannan	2020	Novel Pathway of Adenosine Generation in the Lungs from NAD(+): Relevance to Allergic Airway Disease	Molecules		10.3390/molecules25214966
Journal Article	K. Grahn; P. Gustavsson; T. Andersson; A. Linden; T. Hemmingsson; J. Selander; P. Wiebert	2021	Occupational exposure to particles and increased risk of developing chronic obstructive pulmonary disease (COPD): A population-based cohort study in Stockholm, Sweden	Environmental Research		10.1016/j.envres.2021.111739
Journal Article	D. K. Grange; S. G. Kaler; G. M. Albers; J. A. Petterchak; C. M. Thorpe; D. E. deMello	2005	Severe bilateral panlobular emphysema and pulmonary arterial hypoplasia: Unusual manifestations of Menkes disease	American Journal of Medical Genetics Part A		10.1002/ajmg.a.31001
Journal Article	W. B. Grant	2008	A possible role for Epstein-Barr virus infection in COPD?	The european respiratory journal	Journal article	10.1183/09031936.00098608
Journal Article	W. B. Grant	2019	Vitamin D and health in the Mediterranean countries	Hormones-International Journal of Endocrinology and Metabolism		10.1007/s42000-018-0059-8
Journal Article	W. B. Grant; B. M. van Amerongen; B. J. Boucher	2023	Periodontal Disease and Other Adverse Health Outcomes Share Risk Factors, including Dietary Factors and Vitamin D Status	Nutrients		10.3390/nu15122787
Journal Article	E. Grasmuk-Siegl; M. H. Urban; S. Scherrer; G. C. Funk	2022	Effect of intravenous ferric carboxymaltose on exercise capacity and quality of life in patients with COPD : a pilot study	Wiener klinische Wochenschrift	Journal article	10.1007/s00508-022-02073-4
Journal Article	E. Grasmuk-Siegl; M. H. Urban; S. Scherrer; G. C. Funk	2023	Effect of intravenous ferric carboxymaltose on exercise capacity and quality of life in patients with COPD A pilot study	Wiener Klinische Wochenschrift		10.1007/s00508-022-02073-4
Journal Article	R. Q. Graumam; M. M. Pinheiro; L. E. Nery; C. H. M. Castro	2018	Increased rate of osteoporosis, low lean mass, and fragility fractures in COPD patients: association with disease severity	Osteoporosis International		10.1007/s00198-018-4483-z
Journal Article	D. Grauzdyte; J. Raudoniute; I. Kulvinskiene; E. Bagdonas; I. Stasiulaitiene; D. Martuzevicius; D. Bironaite; R. Aldonyte; P. R. Venskutonis	2019	Cytoprotective Effects of Mangiferin and Z-Ligustilide in PAH-Exposed Human Airway Epithelium in Vitro	Nutrients		10.3390/nu11020218
Journal Article	R. D. Gray; A. Duncan; D. Noble; M. Imrie; D. S. J. O'Reilly; A. Innes; D. J. Porteous; A. P. Greening; A. C. Boyd	2010	Sputum Trace Metals Are Biomarkers of Inflammatory and Suppurative Lung Disease	Chest		10.1378/chest.09-1047
Journal Article	M. Gregus; F. Foret; D. Kindlova; E. Pokojova; M. Plutinsky; M. Doubkova; Z. Merta; I. Binkova; J. Skrickova; P. Kuban	2015	Monitoring the ionic content of exhaled breath condensate in various respiratory diseases by capillary electrophoresis with contactless conductivity detection	Journal of Breath Research		10.1088/1752-7155/9/2/027107
Journal Article	A. Grey; M. Bolland; I. Reid	2012	Severe Vitamin D Deficiency: A Prerequisite for Chronic Obstructive Pulmonary Disease Responsiveness to Vitamin D Supplementation?	Annals of Internal Medicine		10.7326/0003-4819-156-12-201206190-00022
Journal Article	K. C. Gribben; J. A. Poole; A. J. Nelson; P. A. Farazi; C. S. Wichman; A. J. Heires; D. J. Romberger; T. D. LeVan	2022	Relationships of serum CC16 levels with smoking status and lung function in COPD	Respiratory Research		10.1186/s12931-022-02158-8
Journal Article	L. Grievink; H. A. Smit; B. Brunekreef	2000	Anti-oxidants and air pollution in relation to indicators of asthma and COPD: a review of the current evidence	Clinical and Experimental Allergy		10.1046/j.1365-2222.2000.00835.x
Journal Article	N. Y. Grigorieva; A. N. Kuznetsov; E. G. Sharabrin; K. N. Kontorstchikova; E. F. Korolyova	2011	The role of oxidative stress in atherosclerosis progression in patients with coronary heart disease combined with chronic obstructive pulmonary disease	Sovremennye Tehnologii V Medicine
Journal Article	K. H. Groenewegen; M. A. Dentener; E. F. M. Wouters	2007	Longitudinal follow-up of systemic inflammation after acute exacerbations of COPD	Respiratory Medicine		10.1016/j.rmed.2007.05.026
Journal Article	T. J. Gross; L. S. Powers; R. L. Boudreau; B. Brink; A. Reisetter; K. Goel; A. K. Gerke; I. H. Hassan; M. M. Monick	2014	A MicroRNA Processing Defect in Smokers' Macrophages Is Linked to SUMOylation of the Endonuclease DICER	Journal of Biological Chemistry		10.1074/jbc.M114.565473
Journal Article	S. P. Guan; W. Tee; D. S. W. Ng; T. K. Chan; H. Y. Peh; W. E. Ho; C. Cheng; J. C. Mak; W. S. F. Wong	2013	Andrographolide protects against cigarette smoke-induced oxidative lung injury via augmentation of Nrf2 activity	British Journal of Pharmacology		10.1111/bph.12054
Journal Article	Y. Guan; F. F. Li; L. Hong; X. F. Yan; G. L. Tan; J. S. He; X. W. Dong; M. J. Bao; Q. M. Xie	2012	Protective effects of liquiritin apioside on cigarette smoke-induced lung epithelial cell injury	Fundamental & Clinical Pharmacology		10.1111/j.1472-8206.2011.00956.x
Journal Article	R. Guarnieri; A. Pappacoda; S. Solitro	2009	A resveratrol containing compound reduces oxidative stress and ameliorates clinical symptoms in COPD subjects	Trends in medicine	Journal article
Journal Article	R. Guarnieri; A. Pappacoda; S. Solitro; R. Cogo	2009	Supplementation with high dose antioxidants improves clinical response in acute exacerbation of chronic obstructive pulmonary disease (COPD) treated with antibiotic therapy	Trends in medicine	Journal article
Journal Article	A. Guenegou; J. Boczkowski; M. Aubier; F. Neukirch; B. Leynaert	2008	Interaction between a heme oxygenase-1 gene promoter polymorphism and serum beta-carotene levels on 8-year lung function decline in a general population	American Journal of Epidemiology		10.1093/aje/kwm282
Journal Article	K. A. Guertin; R. K. Grant; K. B. Arnold; L. Burwell; J. Hartline; P. J. Goodman; L. M. Minasian; S. M. Lippman; E. Klein; P. A. Cassano	2016	Effect of long-term vitamin E and selenium supplementation on urine F-2-isoprostanes, a biomarker of oxidative stress	Free Radical Biology and Medicine		10.1016/j.freeradbiomed.2016.03.010
Journal Article	N. Gulati; K. Dua; H. Dureja	2021	Role of chitosan based nanomedicines in the treatment of chronic respiratory diseases	International Journal of Biological Macromolecules		10.1016/j.ijbiomac.2021.06.035
Journal Article	N. Gumral; M. Naziroglu; K. Ongel; E. D. Beydilli; F. Ozguner; R. Sutcu; S. Caliskan; A. Akkaya	2009	Antioxidant enzymes and melatonin levels in patients with bronchial asthma and chronic obstructive pulmonary disease during stable and exacerbation periods	Cell Biochemistry and Function		10.1002/cbf.1569
Journal Article	A. Gumus; M. Haziroglu; Y. Gunes	2014	Association of Serum Magnesium Levels with Frequency of Acute Exacerbations in Chronic Obstructive Pulmonary Disease: A Prospective Study	Pulmonary Medicine		10.1155/2014/329476
Journal Article	E. Gunay; S. Celik; S. Sarinc-Ulasli; A. Ozyurek; O. Hazman; S. Gunay; M. Ozdemir; M. Unlu	2016	Comparison of the Anti-inflammatory Effects of Proanthocyanidin, Quercetin, and Damnacanthal on Benzo(a)pyrene Exposed A549 Alveolar Cell Line	Inflammation		10.1007/s10753-015-0301-3
Journal Article	I. Gupta; S. Ganguly; C. R. Rozanas; D. J. Stuehr; K. Panda	2016	Ascorbate attenuates pulmonary emphysema by inhibiting tobacco smoke and Rtp801-triggered lung protein modification and proteolysis	Proceedings of the National Academy of Sciences of the United States of America		10.1073/pnas.1600056113
Journal Article	S. K. Gupta; S. Ramadass	2019	Vitamin D in chronic obstructive pulmonary disease and asthma in Indian population	Lung India		10.4103/lungindia.lungindia_458_19
Journal Article	C. Gussago; B. Arosio; F. R. Guerini; E. Ferri; A. S. Costa; M. Casati; E. M. Bollini; F. Ronchetti; E. Colombo; G. Bernardelli; M. Clerici; D. Mari	2016	Impact of vitamin D receptor polymorphisms in centenarians	Endocrine		10.1007/s12020-016-0908-7
Journal Article	F. M. Gutierrez-Mariscal; A. P. Arenas-de Larriva; L. Limia-Perez; J. L. Romero-Cabrera; E. M. Yubero-Serrano; J. Lopez-Miranda	2020	Coenzyme Q(10) Supplementation for the Reduction of Oxidative Stress: Clinical Implications in the Treatment of Chronic Diseases	International Journal of Molecular Sciences		10.3390/ijms21217870
Journal Article	J. B. L. Gutman; P. A. L. Kongshavn	2019	Cysteine/cystine rich undenatured whey protein supplement in patients' pressure ulcers outcomes: an open label study	Journal of Wound Care		10.12968/jowc.2019.28.Sup7.S16
Journal Article	K. Habas; M. Abdulmwli; E. Demir; B. K. Jacob; M. Najafzadeh; D. Anderson	2018	DNA damage protection by bulk and nano forms of quercetin in lymphocytes of patients with chronic obstructive pulmonary disease exposed to the food mutagen 2-amino-3-methylimidazo 4,5-f quinolone (IQ)	Environmental Research		10.1016/j.envres.2018.05.012
Journal Article	M. P. Habib; L. J. Tank; L. C. Lane; H. S. Garewal	1999	Effect of vitamin E on exhaled ethane in cigarette smokers	Chest		10.1378/chest.115.3.684
Journal Article	S. Habtemariam; M. Daglia; A. Sureda; Z. Selamoglu; M. F. Gulhan; S. M. Nabavi	2017	Melatonin and Respiratory Diseases: A Review	Current Topics in Medicinal Chemistry		10.2174/1568026616666160824120338
Journal Article	N. R. Hackett; A. Heguy; B. G. Harvey; T. P. O'Connor; K. Luettich; D. B. Flieder; R. Kaplan; R. G. Crystal	2003	Variability of antioxidant-related gene expression in the airway epithelium of cigarette smokers	American Journal of Respiratory Cell and Molecular Biology		10.1165/rcmb.2002-0321OC
Journal Article	T. L. Hackett; M. Scarci; L. Zheng; W. Tan; T. Treasure; J. A. Warner	2010	Oxidative modification of albumin in the parenchymal lung tissue of current smokers with chronic obstructive pulmonary disease	Respiratory Research		10.1186/1465-9921-11-180
Journal Article	R. C. Hadley; D. Zhitnitsky; N. Livnat-Levanon; G. Masrati; E. Vigonsky; J. Rose; N. Ben-Tal; A. C. Rosenzweig; O. Lewinson	2022	The copper-linked Escherichia coli AZY operon: Structure, metal binding, and a possible physiological role in copper delivery	Journal of Biological Chemistry		10.1016/j.jbc.2021.101445
Journal Article	J. Hafner; P. Dziunycz; A. L. Frauchiger; N. Grani; F. Kaufmann; N. Jaberg-Bentele; C. Luder; M. T. Mohanna; P. Stieger; B. Weber; D. O. Mayer; S. Lauchli; C. Buset	2014	Restless legs syndrome	Phlebologie		10.12687/phleb2239-6-2014
Journal Article	G. J. Hageman; I. Larik; H. J. Pennings; G. Haenen; E. F. M. Wouters; A. Bast	2003	Systemic poly(ADP-ribose) polymerase-1 activation, chronic inflammation, and oxidative stress in COPD patients	Free Radical Biology and Medicine		10.1016/s0891-5849(03)00237-5
Journal Article	A. Haidurov; A. V. Budanov	2020	Sestrin family - the stem controlling healthy ageing	Mechanisms of Ageing and Development		10.1016/j.mad.2020.111379
Journal Article	Y. A. Hajam; R. Rani; S. Y. Ganie; T. A. Sheikh; D. Javaid; S. S. Qadri; S. Pramodh; A. Alsulimani; M. F. Alkhanani; S. Harakeh; A. Hussain; S. Haque; M. S. Reshi	2022	Oxidative Stress in Human Pathology and Aging: Molecular Mechanisms and Perspectives	Cells		10.3390/cells11030552
Journal Article	J. I. Halonen; T. Lanki; T. Yli-Tuomi; P. Tiittanen; M. Kulmala; J. Pekkanen	2009	Particulate Air Pollution and Acute Cardiorespiratory Hospital Admissions and Mortality Among the Elderly	Epidemiology		10.1097/EDE.0b013e31818c7237
Journal Article	S. Hamaway; B. Hadid; R. M. Vakharia; M. K. Ng; A. M. Gordon; M. W. Roche; A. E. Razi	2022	The association of iron deficiency anemia and perioperative complications following revision total knee arthroplasty	Arthroplasty		10.1186/s42836-022-00129-4
Journal Article	K. Hamid; M. Ali; J. Devasahayam	2022	Acute Respiratory Distress Syndrome Secondary to Enterovirus-Human-Rhinovirus Infection in an Adult	Cureus Journal of Medical Science		10.7759/cureus.26475
Journal Article	R. Hamon; C. C. Homan; H. B. Tran; V. R. Mukaro; S. E. Lester; E. Roscioli; M. D. Bosco; C. M. Murgia; M. L. Ackland; H. P. Jersmann; C. Lang; P. D. Zalewski; S. J. Hodge	2014	Zinc and Zinc Transporters in Macrophages and Their Roles in Efferocytosis in COPD	Plos One		10.1371/journal.pone.0110056
Journal Article	K. X. Han; J. P. Shen; K. X. Tan; J. Y. Liu; W. J. Sun; Y. F. Gao	2023	The association between blood manganese and liver stiffness in participants with chronic obstructive pulmonary disease: a cross-sectional study from NHANES 2017-2018	European Journal of Medical Research		10.1186/s40001-022-00977-5
Journal Article	M. K. Han; T. A. Barreto; F. J. Martinez; A. T. Comstock; U. S. Sajjan	2020	Randomised clinical trial to determine the safety of quercetin supplementation in patients with chronic obstructive pulmonary disease	Bmj Open Respiratory Research		10.1136/bmjresp-2018-000392
Journal Article	M. K. Han; T. A. Barreto; F. J. Martinez; A. T. Comstock; U. S. Sajjan	2020	Randomised clinical trial to determine the safety of quercetin supplementation in patients with chronic obstructive pulmonary disease	BMJ open respiratory research	Journal article	10.1136/bmjresp-2018-000392
Journal Article	M. Hanaoka; Y. Droma; Y. Chen; T. Agatsuma; Y. Kitaguchi; N. F. Voelkel; K. Kubo	2011	Carbocisteine Protects Against Emphysema Induced by Cigarette Smoke Extract in Rats	Chest		10.1378/chest.10-0920
Journal Article	Y. Hanifa; R. Walton	2011	Vitamin D and Acute Respiratory Tract Infection	Current Respiratory Medicine Reviews		10.2174/157339811798072586
Journal Article	R. R. Hanna; N. Kolanko; C. Torres	2016	Case 234: Neuropathic Spondyloarthropathy	Radiology		10.1148/radiol.2016132898
Journal Article	J. G. Hansen; W. Gao; J. Dupuis; G. T. O'Connor; W. Tang; M. Kowgier; A. Sood; S. A. Gharib; L. J. Palmer; M. Fornage; S. R. Heckbert; B. M. Psaty; S. L. Booth; P. A. Cassano; S. Consortium	2015	Association of 25-Hydroxyvitamin D status and genetic variation in the vitamin D metabolic pathway with FEV1 in the Framingham Heart Study	Respiratory Research		10.1186/s12931-015-0238-y
Journal Article	C. Hanson; E. K. Bowser; D. C. Frankenfield; T. A. Piemonte	2021	Chronic Obstructive Pulmonary Disease: A 2019 Evidence Analysis Center Evidence-Based Practice Guideline	Journal of the Academy of Nutrition and Dietetics		10.1016/j.jand.2019.12.001
Journal Article	C. Hanson; E. Lyden; J. Furtado; H. Campos; D. Sparrow; P. Vokonas; A. A. Litonjua	2016	Serum tocopherol levels and vitamin E intake are associated with lung function in the normative aging study	Clinical Nutrition		10.1016/j.clnu.2015.01.020
Journal Article	C. Hanson; E. P. A. Rutten; E. F. M. Wouters; S. Rennard	2013	Diet and vitamin D as risk factors for lung impairment and COPD	Translational Research		10.1016/j.trsl.2013.04.004
Journal Article	I. Hanta; A. Kocabas; N. Canacankatan; S. Kuleci; G. Seydaoglu	2006	Oxidant-antioxidant balance in patients with COPD	Lung		10.1007/s00408-005-2561-4
Journal Article	H. Hara; J. Araya; S. Ito; K. Kobayashi; N. Takasaka; Y. Yoshii; H. Wakui; J. Kojima; K. Shimizu; T. Numata; M. Kawaishi; N. Kamiya; M. Odaka; T. Morikawa; Y. Kaneko; K. Nakayama; K. Kuwano	2013	Mitochondrial fragmentation in cigarette smoke-induced bronchial epithelial cell senescence	American Journal of Physiology-Lung Cellular and Molecular Physiology		10.1152/ajplung.00146.2013
Journal Article	T. Harju; R. Kaarteenaho-Wiik; R. Sirvio; P. Paakko; J. D. Crapo; T. D. Oury; Y. Soini; V. L. Kinnula	2004	Manganese superoxide dismutase is increased in the airways of smokers' lungs	European Respiratory Journal		10.1183/09031936.04.00121203
Journal Article	T. H. Harju; M. J. Peltoniemi; P. H. Rytila; Y. Soini; K. M. Salmenkivi; P. G. Board; L. W. Ruddock; V. L. Kinnula	2007	Glutathione S-transferase omega in the lung and sputum supernatants of COPD patients	Respiratory Research		10.1186/1465-9921-8-48
Journal Article	A. Harrison; B. D. Baker; R. S. Munson	2015	Overlapping and Complementary Oxidative Stress Defense Mechanisms in Nontypeable Haemophilus influenzae	Journal of Bacteriology		10.1128/jb.01973-14
Journal Article	A. Harrison; W. C. Ray; B. D. Baker; D. W. Armbruster; L. O. Bakaletz; R. S. Munson	2007	The OxyR regulon in nontypeable Haemophilus influenzae	Journal of Bacteriology		10.1128/jb.01040-06
Journal Article	J. P. Hartmann; D. M. Bailey; R. M. G. Berg	2023	A song of iron and oxygen: Hypoxic pulmonary vasoconstriction and gas exchange in chronic obstructive pulmonary disease	Experimental Physiology		10.1113/ep091078
Journal Article	S. E. Hartmann; V. Pialoux; R. Leigh; M. J. Poulin	2012	Decreased cerebrovascular response to CO2 in post-menopausal females with COPD: role of oxidative stress	European Respiratory Journal		10.1183/09031936.00197211
Journal Article	S. E. Hartmann; X. Waltz; C. K. Kissel; L. Szabo; B. L. Walker; R. Leigh; T. J. Anderson; M. J. Poulin	2015	Cerebrovascular and ventilatory responses to acute isocapnic hypoxia in healthy aging and lung disease: effect of vitamin C	Journal of Applied Physiology		10.1152/japplphysiol.00389.2015
Journal Article	S. E. Hartmann; X. Waltz; C. K. Kissel; L. Szabo; B. L. Walker; R. Leigh; T. J. Anderson; M. J. Poulin	2015	Cerebrovascular and ventilatory responses to acute isocapnic hypoxia in healthy aging and lung disease: effect of vitamin C	Journal of applied physiology (Bethesda, Md. : 1985)	Journal article	10.1152/japplphysiol.00389.2015
Journal Article	S. E. Hartmann; X. Waltz; R. Leigh; T. J. Anderson; M. J. Poulin	2016	Blood Flow during Handgrip Exercise in COPD: Effect of Vitamin C	Medicine & Science in Sports & Exercise		10.1249/mss.0000000000000766
Journal Article	H. Hassanian-Moghaddam; N. Zamani; S. Shadnia	2013	Oral lesions and pulmonary fibrosis after ingesting grapes	Clinical Toxicology		10.3109/15563650.2013.847188
Journal Article	O. Havryliuk; V. Hovorukha; M. Patrauchan; N. H. Youssef; O. Tashyrev	2020	Draft whole genome sequence for four highly copper resistant soil isolates Pseudomonas lactis strain UKR1, Pseudomonas panacis strain UKR2, and Pseudomonas veronii strains UKR3 and UKR4	Current Research in Microbial Sciences		10.1016/j.crmicr.2020.06.002
Journal Article	J. Q. He; J. Ruan; J. E. Connett; N. R. Anthonisen; P. D. Pare; A. J. Sandford	2002	Antioxidant gene polymorphisms and susceptibility to a rapid decline in lung function in smokers	American Journal of Respiratory and Critical Care Medicine		10.1164/rccm.2111059
Journal Article	X. He; T. Li; N. X. Kang; H. H. Zeng; S. Y. Ren; D. D. Zong; J. H. Li; S. Cai; P. Chen; Y. Chen	2017	The protective effect of PRMT6 overexpression on cigarette smoke extract-induced murine emphysema model	International Journal of Chronic Obstructive Pulmonary Disease		10.2147/copd.S144881
Journal Article	C. Healy; N. Munoz-Wolf; J. Strydom; L. Faherty; N. C. Williams; S. Kenny; S. C. Donnelly; S. M. Cloonan	2021	Nutritional immunity: the impact of metals on lung immune cells and the airway microbiome during chronic respiratory disease	Respiratory Research		10.1186/s12931-021-01722-y
Journal Article	A. K. Heath; A. M. Hodge; P. R. Ebeling; D. Kvaskoff; D. W. Eyles; G. G. Giles; D. R. English; E. J. Williamson	2020	Circulating 25-hydroxyvitamin D concentration and cause-specific mortality in the Melbourne Collaborative Cohort Study	Journal of Steroid Biochemistry and Molecular Biology		10.1016/j.jsbmb.2020.105612
Journal Article	J. E. Heck; A. S. Andrew; T. Onega; J. R. Rigas; B. P. Jackson; M. R. Karagas; E. J. Duell	2009	Lung Cancer in a US Population with Low to Moderate Arsenic Exposure	Environmental Health Perspectives		10.1289/ehp.0900566
Journal Article	U. Hedlund; B. Jarvholm; B. Lundback	2004	Respiratory symptoms and obstructive lung diseases in iron ore miners: Report from the obstructive lung disease in northern Sweden studies	European Journal of Epidemiology		10.1007/s10654-004-5194-7
Journal Article	U. Hedlund; B. Jarvholm; B. Lundback	2006	Persistence of respiratory symptoms in ex-underground iron ore miners	Occupational Medicine-Oxford		10.1093/occmed/kql035
Journal Article	A. Heguy; T. P. O'Connor; K. Luettich; S. Worgall; A. Cieciuch; B. G. Harvey; N. R. Hackett; R. G. Crystal	2006	Gene expression profiling of human alveolar macrophages of phenotypically normal smokers and nonsmokers reveals a previously unrecognized subset of genes modulated by cigarette smoking	Journal of Molecular Medicine-Jmm		10.1007/s00109-005-0008-2
Journal Article	B. Heidari; Y. Javadian; M. Monadi; Y. Dankob; A. Firouzjahi	2015	Vitamin D status and distribution in patients with chronic obstructive pulmonary disease versus healthy controls	Caspian Journal of Internal Medicine
Journal Article	E. Heiden	2012	High doses of vitamin D may reduce exacerbations of chronic obstructive pulmonary disease	Thorax		10.1136/thoraxjnl-2012-201838
Journal Article	J. Heidler; A. Fysikopoulos; F. Wempe; M. Seimetz; T. Bangsow; A. Tomasovic; F. Veit; S. Scheibe; A. Pichl; F. Weisel; K. C. K. Lloyd; P. Jaksch; W. Klepetko; N. Weissmann; H. von Melchner	2013	Sestrin-2, a repressor of PDGFR beta signalling, promotes cigarette-smoke-induced pulmonary emphysema in mice and is upregulated in individuals with COPD	Disease Models & Mechanisms		10.1242/dmm.013482
Journal Article	A. J. Heires; D. Samuelson; D. Villageliu; T. M. Nordgren; D. J. Romberger	2023	Agricultural dust derived bacterial extracellular vesicle mediated inflammation is attenuated by DHA	Scientific Reports		10.1038/s41598-023-29781-9
Journal Article	M. E. Hejazi; F. Modarresi-Ghazani; T. Entezari-Maleki	2016	A review of Vitamin D effects on common respiratory diseases: Asthma, chronic obstructive pulmonary disease, and tuberculosis	Journal of Research in Pharmacy Practice		10.4103/2279-042x.176542
Journal Article	M. R. Hendricks; L. P. Lashua; D. K. Fischer; B. A. Flitter; K. M. Eichinger; J. E. Durbin; S. N. Sarkar; C. B. Coyne; K. M. Empey; J. M. Bomberger	2016	Respiratory syncytial virus infection enhances Pseudomonas aeruginosa biofilm growth through dysregulation of nutritional immunity	Proceedings of the National Academy of Sciences of the United States of America		10.1073/pnas.1516979113
Journal Article	D. Hernandez-Saavedra; L. Sanders; M. J. Perez; B. Kosmider; L. P. Smith; J. D. Mitchell; T. Yoshida; R. M. Tuder	2017	RTP801 Amplifies Nicotinamide Adenine Dinucleotide Phosphate Oxidase-4-Dependent Oxidative Stress Induced by Cigarette Smoke	American Journal of Respiratory Cell and Molecular Biology		10.1165/rcmb.2016-0144OC
Journal Article	C. Herr; T. Greulich; R. A. Koczulla; S. Meyer; T. Zakharkina; M. Branscheidt; R. Eschmann; R. Bals	2011	The role of vitamin D in pulmonary disease: COPD, asthma, infection, and cancer	Respiratory Research		10.1186/1465-9921-12-31
Journal Article	R. Herzog; S. Cunningham-Rundles	2011	Immunologic Impact of Nutrient Depletion in Chronic Obstructive Pulmonary Disease	Current Drug Targets		10.2174/138945011794751500
Journal Article	N. Heulens; H. Korf; N. Cielen; E. De Smidt; K. Maes; C. Gysemans; E. Verbeken; G. Gayan-Ramirez; C. Mathieu; W. Janssens	2015	Vitamin D deficiency exacerbates COPD-like characteristics in the lungs of cigarette smoke-exposed mice	Respiratory Research		10.1186/s12931-015-0271-x
Journal Article	N. Heulens; H. Korf; W. Janssens	2015	Innate Immune Modulation in Chronic Obstructive Pulmonary Disease: Moving Closer toward Vitamin D Therapy	Journal of Pharmacology and Experimental Therapeutics		10.1124/jpet.115.223032
Journal Article	P. S. Hiemstra; R. T. de Jongh	2020	Vitamin D Deficiency in Asthma and Chronic Obstructive Pulmonary Disease A Chicken-or-Egg Story	American Journal of Respiratory and Critical Care Medicine		10.1164/rccm.202004-1012ED
Journal Article	A. Higham; J. M. Baker; N. Jackson; R. Shah; S. Lea; D. Singh	2022	Dysregulation of the CD163-Haptoglobin Axis in the Airways of COPD Patients	Cells		10.3390/cells11010002
Journal Article	A. Higham; T. Scott; J. Li; R. Gaskell; A. Dikwa; R. Shah; M. A. Montero-Fernandez; S. Lea; D. Singh	2020	Effects of corticosteroids on COPD lung macrophage phenotype and function	Clinical Science		10.1042/cs20191202
Journal Article	G. Hillas; S. Nikolakopoulou; S. Hussain; T. Vassilakopoulos	2013	Antioxidants and Mucolytics in COPD Management: When (if ever) and in Whom?	Current Drug Targets		10.2174/1389450111314020007
Journal Article	D. M. Hirai; J. H. Jones; J. T. Zelt; M. L. da Silva; R. F. Bentley; B. A. Edgett; B. J. Gurd; M. E. Tschakovsky; D. E. O'Donnell; J. A. Neder	2017	Oral N-acetylcysteine and exercise tolerance in mild chronic obstructive pulmonary disease	Journal of Applied Physiology		10.1152/japplphysiol.00990.2016
Journal Article	D. M. Hirai; J. H. Jones; J. T. Zelt; M. L. da Silva; R. F. Bentley; B. A. Edgett; B. J. Gurd; M. E. Tschakovsky; D. E. O'Donnell; J. A. Neder	2017	Oral N-acetylcysteine and exercise tolerance in mild chronic obstructive pulmonary disease	Journal of applied physiology (Bethesda, Md. : 1985)	Journal article	10.1152/japplphysiol.00990.2016
Journal Article	K. Hirai	2019	Development of Stratified and Personalized Medicine Based on Pharmacogenomic and Pharmacokinetic Analyses	Yakugaku Zasshi-Journal of the Pharmaceutical Society of Japan		10.1248/yakushi.19-00145
Journal Article	K. Hirai; T. Shirai; Y. Suzuki; T. Shimomura; K. Itoh	2019	Comparison of the Association between Circulating Vitamin D-3 Levels and Clinical Outcomes in Patients with Asthma and Chronic Obstructive Pulmonary Disease: A Prospective Observational Study	Biological & Pharmaceutical Bulletin		10.1248/bpb.b19-00385
Journal Article	F. Hirayama; A. H. Lee; C. W. Binns; H. Taniguchi	2009	Dietary supplementation by Japanese patients with chronic obstructive pulmonary disease	Complementary Therapies in Medicine		10.1016/j.ctim.2008.02.007
Journal Article	F. Hirayama; A. H. Lee; C. W. Binns; Y. Zhao; T. Hiramatsu; Y. Tanikawa; K. Nishimura; H. Taniguchi	2009	Do vegetables and fruits reduce the risk of chronic obstructive pulmonary disease? A case-control study in Japan	Preventive Medicine		10.1016/j.ypmed.2009.06.010
Journal Article	F. Hirayama; A. H. Lee; N. Hiramatsu	2010	Dietary Nutrients in Relation to Chronic Obstructive Pulmonary Disease: Emerging Epidemiological Evidence	Current Respiratory Medicine Reviews		10.2174/157339810791171214
Journal Article	F. Hirayama; A. H. Lee; A. Oura; M. Mori; N. Hiramatsu; H. Taniguchi	2010	Dietary intake of six minerals in relation to the risk of chronic obstructive pulmonary disease	Asia Pacific Journal of Clinical Nutrition
Journal Article	F. Hirayama; A. H. Lee; K. Terasawa; Y. Kagawa	2010	Folate intake associated with lung function, breathlessness and the prevalence of chronic obstructive pulmonary disease	Asia Pacific Journal of Clinical Nutrition
Journal Article	J. A. Hirota; H. Im; M. M. Rahman; N. N. Rumzhum; M. Manetsch; C. D. Pascoe; K. Bunge; H. Alkhouri; B. G. Oliver; A. J. Ammit	2013	The Nucleotide-Binding Domain and Leucine-Rich Repeat Protein-3 Inflammasome Is Not Activated in Airway Smooth Muscle Upon Toll-Like Receptor-2 Ligation	American Journal of Respiratory Cell and Molecular Biology		10.1165/rcmb.2013-0047OC
Journal Article	S. Hitaoka; H. Chuman; K. Yoshizawa	2015	A QSAR study on the inhibition mechanism of matrix metalloproteinase-12 by arylsulfone analogs based on molecular orbital calculations	Organic & Biomolecular Chemistry		10.1039/c4ob01843e
Journal Article	M. Hlavati; S. Tomic; K. Buljan; V. Buljanovic; I. Feldi; S. Butkovic-Soldo	2020	Total Antioxidant Status in Stable Chronic Obstructive Pulmonary Disease	International Journal of Chronic Obstructive Pulmonary Disease		10.2147/copd.S264944
Journal Article	L. P. Ho; J. Faccenda; J. A. Innes; A. P. Greening	1999	Expired hydrogen peroxide in breath condensate of cystic fibrosis patients	European Respiratory Journal
Journal Article	T. Ho; M. Nichols; G. Nair; K. Radford; M. Kjarsgaard; C. Huang; A. Bhalla; N. Lavigne; M. Mukherjee; M. Surette; J. Macri; P. Nair	2022	Iron in airway macrophages and infective exacerbations of chronic obstructive pulmonary disease	Respiratory Research		10.1186/s12931-022-01929-7
Journal Article	J. Hoffmann; J. Wilhelm; L. M. Marsh; B. Ghanim; W. Klepetko; G. Kovacs; H. Olschewski; A. Olschewski; G. Kwapiszewska	2014	Distinct Differences in Gene Expression Patterns in Pulmonary Arteries of Patients with Chronic Obstructive Pulmonary Disease and Idiopathic Pulmonary Fibrosis with Pulmonary Hypertension	American Journal of Respiratory and Critical Care Medicine		10.1164/rccm.201401-0037OC
Journal Article	F. Hollins; A. Sutcliffe; E. Gomez; R. Berair; R. Russell; C. Szyndralewiez; R. Saunders; C. Brightling	2016	Airway smooth muscle NOX4 is upregulated and modulates ROS generation in COPD	Respiratory Research		10.1186/s12931-016-0403-y
Journal Article	J. Holme; P. A. Dawkins; E. K. Stockley; D. G. Parr; R. A. Stockley	2010	Studies of Gamma-Glutamyl Transferase in Alpha-1 Antitrypsin Deficiency	Copd-Journal of Chronic Obstructive Pulmonary Disease		10.3109/15412551003631733
Journal Article	D. B. Holmgaard; L. H. Mygind; I. L. Titlestad; H. Madsen; P. B. Fruekilde; S. S. Pedersen; C. Pedersen	2013	Serum vitamin D in patients with chronic obstructive lung disease does not correlate with mortality--results from a 10-year prospective cohort study	PloS one	Journal article	10.1371/journal.pone.0053670
Journal Article	D. B. Holmgaard; L. H. Mygind; I. L. Titlestad; H. Madsen; P. B. N. Fruekilde; S. Pedersen; C. Pedersen	2013	Serum Vitamin D in Patients with Chronic Obstructive Lung Disease Does Not Correlate with Mortality - Results from a 10-Year Prospective Cohort Study	Plos One		10.1371/journal.pone.0053670
Journal Article	J. C. Holter; T. Ueland; J. Norseth; C. Brunborg; S. S. Froland; E. Husebye; P. Aukrust; L. Heggelund	2016	Vitamin D Status and Long-Term Mortality in Community-Acquired Pneumonia: Secondary Data Analysis from a Prospective Cohort	Plos One		10.1371/journal.pone.0158536
Journal Article	O. Holz; D. S. DeLuca; S. Roepcke; T. Illig; K. M. Weinberger; C. Schudt; J. M. Hohlfeld	2020	Smokers with COPD Show a Shift in Energy and Nitrogen Metabolism at Rest and During Exercise	International Journal of Chronic Obstructive Pulmonary Disease		10.2147/copd.S217474
Journal Article	J. Y. Hong; C. Y. Lee; M. G. Lee; Y. S. Kim	2018	Effects of dietary antioxidant vitamins on lung functions according to gender and smoking status in Korea: a population-based cross-sectional study	Bmj Open		10.1136/bmjopen-2017-020656
Journal Article	N. Hopkins; Y. Gunning; D. F. O'Croinin; J. Laffey; P. McLoughlin	2006	Anti-inflammatory effect of augmented nitric oxide production in chronic lung infection	Journal of Pathology		10.1002/path.1963
Journal Article	R. J. Hopkins; R. P. Young	2019	Mevalonate signaling, COPD and cancer: the statins and beyond	Journal of Investigative Medicine		10.1136/jim-2018-000829
Journal Article	N. S. Hopkinson; K. W. Li; A. Kehoe; S. E. Humphries; M. Roughton; J. Moxham; H. Montgomery; M. I. Polkey	2008	Vitamin D receptor genotypes influence quadriceps strength in chronic obstructive pulmonary disease	American Journal of Clinical Nutrition		10.1093/ajcn/87.2.385
Journal Article	M. N. Hoque; M. S. Rahman; R. Ahmed; M. S. Hossain; M. S. Islam; T. Islam; M. A. Hossain; A. Z. Siddiki	2021	Diversity and genomic determinants of the microbiomes associated with COVID-19 and non-COVID respiratory diseases	Gene Reports		10.1016/j.genrep.2021.101200
Journal Article	C. Horadagoda; T. Dinihan; M. Roberts; K. Kairaitis	2017	Body composition and micronutrient deficiencies in patients with an acute exacerbation of chronic obstructive pulmonary disease	Internal Medicine Journal		10.1111/imj.13453
Journal Article	M. Horiguchi; M. Hirokawa; K. Abe; H. Kumagai; C. Yamashita	2016	Pulmonary administration of 1,25-dihydroxyvitamin D3 to the lungs induces alveolar regeneration in a mouse model of chronic obstructive pulmonary disease	Journal of Controlled Release		10.1016/j.jconrel.2016.05.006
Journal Article	N. Horita; N. Miyazawa; K. Tomaru; M. Inoue; Y. Ishigatsubo; T. Kaneko	2015	Vitamin D binding protein genotype variants and risk of chronic obstructive pulmonary disease: A meta-analysis	Respirology		10.1111/resp.12448
Journal Article	S. Horiyama; Y. Takahashi; M. Hatai; C. Honda; K. Suwa; A. Ichikawa; N. Yoshikawa; K. Nakamura; M. Kunitomo; S. Date; T. Masujima; M. Takayama	2014	Methyl Vinyl Ketone, a Toxic Ingredient in Cigarette Smoke Extract, Modifies Glutathione in Mouse Melanoma Cells	Chemical & Pharmaceutical Bulletin		10.1248/cpb.c14-00109
Journal Article	M. Hornikx; A. Lehouck; C. Carremans; C. Mathieu; I. Muylaert; V. Barbier; I. Coosemans; H. Van Remoortel; M. Decramer; T. Troosters; W. Janssens	2011	Vitamin D Supplementation During Rehabilitation In Patients With Chronic Obstructive Pulmonary Disease: An Intervention Study	American Journal of Respiratory and Critical Care Medicine
Journal Article	M. Hornikx; H. Van Remoortel; A. Lehouck; C. Mathieu; K. Maes; G. Gayan-Ramirez; M. Decramer; T. Troosters; W. Janssens	2012	Vitamin D supplementation during rehabilitation in COPD: a secondary analysis of a randomized trial	Respiratory Research		10.1186/1465-9921-13-84
Journal Article	M. Hornikx; H. Van Remoortel; A. Lehouck; C. Mathieu; K. Maes; G. Gayan-Ramirez; M. Decramer; T. Troosters; W. Janssens	2012	Vitamin D supplementation during rehabilitation in COPD: a secondary analysis of a randomized trial	Respiratory research	Journal article	10.1186/1465-9921-13-84
Journal Article	L. J. Horsfall; I. P. Hall; I. Nazareth	2021	Serum urate and lung cancer: a cohort study and Mendelian randomization using UK Biobank	Respiratory Research		10.1186/s12931-021-01768-y
Journal Article	L. J. Horsfall; I. P. Hall; I. Nazareth	2021	Serum urate and lung cancer: a cohort study and Mendelian randomization using UK Biobank	Respiratory research	Journal article	10.1186/s12931-021-01768-y
Journal Article	L. J. Horsfall; R. Hardy; A. Wong; D. Kuh; D. M. Swallow	2014	Genetic variation underlying common hereditary hyperbilirubinaemia (Gilbert's syndrome) and respiratory health in the 1946 British birth cohort	Journal of Hepatology		10.1016/j.jhep.2014.07.028
Journal Article	L. J. Horsfall; I. Nazareth; I. Petersen	2014	Serum uric acid and the risk of respiratory disease: a population-based cohort study	Thorax		10.1136/thoraxjnl-2014-205271
Journal Article	N. S. Horton; I. M. Copple; A. Vasilaki; M. J. Jackson; A. McArdle; V. Pekovic-Vaughan	2017	NRF2/KEAP1-mediated antioxidant defence pathway regulates skeletal muscle circadian clock function	Free Radical Biology and Medicine		10.1016/j.freeradbiomed.2017.04.174
Journal Article	S. Hosawi	2023	Current Update on Role of Hesperidin in Inflammatory Lung Diseases: Chemistry, Pharmacology, and Drug Delivery Approaches	Life-Basel		10.3390/life13040937
Journal Article	K. Hoseinynejad; M. Radan; M. Dianat; F. Nejaddehbashi	2021	Adipose-derived mesenchymal stem cells protects renal function in a rat model of emphysema	Tissue & Cell		10.1016/j.tice.2021.101613
Journal Article	S. Hoshino; M. Yoshida; K. Inoue; Y. Yano; M. Yanagita; H. Mawatari; H. Yamane; T. Kijima; T. Kumagai; T. Osaki; I. Tachiba; I. Kawase	2005	Cigarette smoke extract induces endothelial cell injury via JNK pathway	Biochemical and Biophysical Research Communications		10.1016/j.bbrc.2005.01.095
Journal Article	T. Q. Howes; S. E. J. Keilty; V. L. Maskrey; C. R. Deane; S. V. Baudouin; J. Moxham	1996	Effect of L-arginine on renal blood flow in normal subjects and patients with hypoxic chronic obstructive pulmonary disease	Thorax		10.1136/thx.51.5.516
Journal Article	J. Hoyo; A. Bassegoda; T. Tzanov	2022	Electrochemical quantification of biomarker myeloperoxidase	Zeitschrift Fur Naturforschung Section C-a Journal of Biosciences		10.1515/znc-2021-0274
Journal Article	C. L. Hsu; Y. L. Wu; G. J. Tang; T. S. Lee; Y. R. Kou	2009	Ginkgo biloba extract confers protection from cigarette smoke extract-induced apoptosis in human lung endothelial cells: Role of heme oxygenase-1	Pulmonary Pharmacology & Therapeutics		10.1016/j.pupt.2009.02.003
Journal Article	H. L. Hsu; H. K. Chen; C. H. Tsai; P. L. Liao; Y. J. Chan; Y. C. Lee; C. C. Lee; C. H. Li	2021	Aryl Hydrocarbon Receptor Defect Attenuates Mitogen-Activated Signaling through Leucine-Rich Repeats and Immunoglobulin-like Domains 1 (LRIG1)-Dependent EGFR Degradation	International Journal of Molecular Sciences		10.3390/ijms22189988
Journal Article	J. Y. Hsu; J. J. Chu; M. C. Chou; Y. W. Chen	2013	Dioscorin Pre-treatment Protects A549 Human Airway Epithelial Cells from Hydrogen Peroxide-Induced Oxidative Stress	Inflammation		10.1007/s10753-013-9633-z
Journal Article	G. Z. Hu; P. A. Cassano	2000	Antioxidant nutrients and pulmonary function: The Third National Health and Nutrition Examination Survey (NHANES III)	American Journal of Epidemiology
Journal Article	Y. W. Hu; B. B. Wang; J. Y. Shen; S. A. Low; K. S. Putt; H. W. M. Niessen; E. L. Matteson; L. Murphy; C. Ruppert; G. Jansen; S. J. Oliver; Y. Feng; D. S. Dimitrov; C. Nickerson-Nutter; P. S. Low	2019	Depletion of activated macrophages with a folate receptor-beta-specific antibody improves symptoms in mouse models of rheumatoid arthritis	Arthritis Research & Therapy		10.1186/s13075-019-1912-0
Journal Article	C. H. Huang; S. F. Kuo; L. C. Lin; Y. L. Yang	2023	The efficacy of N-acetylcysteine in chronic obstructive pulmonary disease patients: a meta-analysis	Therapeutic Advances in Respiratory Disease		10.1177/17534666231158563
Journal Article	D. S. Huang; L. H. Su; C. W. He; L. C. Chen; D. X. Huang; J. F. Peng; F. Yang; Y. H. Cao; X. H. Luo	2022	Pristimerin alleviates cigarette smoke-induced inflammation in chronic obstructive pulmonary disease via inhibiting NF-B-K pathway	Biochemistry and Cell Biology		10.1139/bcb-2021-0251
Journal Article	H. Huang; K. Porpodis; P. Zarogoulidis; K. Domvri; P. Giouleka; A. Papaiwannou; S. Primikyri; E. Mylonaki; D. Spyratos; W. Hohenforst-Schmidt; I. Kioumis; K. Zarogoulidis	2013	Vitamin D in asthma and future perspectives	Drug Design Development and Therapy		10.2147/dddt.S50599
Journal Article	J. Huang; J. Y. Xu; L. Tian; L. W. Zhong	2014	A thioredoxin reductase and/or thioredoxin system-based mechanism for antioxidant effects of ambroxol	Biochimie		10.1016/j.biochi.2013.09.024
Journal Article	Q. Huang; X. J. Wu; Y. Y. Gu; T. Wang; Y. Zhan; J. K. Chen; Z. L. Zeng; Y. M. Lv; J. P. Zhao; J. A. Xie	2022	Detection of the Disorders of Glycerophospholipids and Amino Acids Metabolism in Lung Tissue From Male COPD Patients	Frontiers in Molecular Biosciences		10.3389/fmolb.2022.839259
Journal Article	R. D. Huff; A. C. Y. Hsu; K. S. Nichol; B. Jones; D. A. Knight; P. A. B. Wark; P. M. Hansbro; J. A. Hirota	2017	Regulation of xanthine dehydrogensase gene expression and uric acid production in human airway epithelial cells	Plos One		10.1371/journal.pone.0184260
Journal Article	M. W. Hung; H. M. Yeung; C. F. Lau; A. M. S. Poon; G. L. Tipoe; M. L. Fung	2017	Melatonin Attenuates Pulmonary Hypertension in Chronically Hypoxic Rats	International Journal of Molecular Sciences		10.3390/ijms18061125
Journal Article	S. Huot-Marchand; M. Nascimento; E. Culerier; M. Bourenane; F. Savigny; C. Panek; C. Serdjebi; M. Le Bert; V. F. J. Quesniaux; B. Ryffel; P. Broz; N. Riteau; A. Gombault; I. Couillin	2022	Cigarette smoke-induced gasdermin D activation in bronchoalveolar macrophages and bronchial epithelial cells dependently on NLRP3	Frontiers in Immunology		10.3389/fimmu.2022.918507
Journal Article	T. J. Hureau; J. C. Weavil; S. K. Sidhu; T. S. Thurston; V. Reese; J. Zhao; A. D. Nelson; N. M. Birgenheier; R. S. Richardson; M. Amann	2021	Ascorbate attenuates cycling exercise-induced neuromuscular fatigue but fails to improve exertional dyspnea and exercise tolerance in COPD	Journal of Applied Physiology		10.1152/japplphysiol.00611.2020
Journal Article	T. J. Hureau; J. C. Weavil; S. K. Sidhu; T. S. Thurston; V. R. Reese; J. Zhao; A. D. Nelson; N. M. Birgenheier; R. S. Richardson; M. Amann	2021	Ascorbate attenuates cycling exercise-induced neuromuscular fatigue but fails to improve exertional dyspnea and exercise tolerance in COPD	Journal of applied physiology (Bethesda, Md. : 1985)	Journal article	10.1152/japplphysiol.00611.2020
Journal Article	S. Hussain; S. Sangtian; S. M. Anderson; R. J. Snyder; J. D. Marshburn; A. B. Rice; J. C. Bonner; S. Garantziotis	2014	Inflammasome activation in airway epithelial cells after multi-walled carbon nanotube exposure mediates a profibrotic response in lung fibroblasts	Particle and Fibre Toxicology		10.1186/1743-8977-11-28
Journal Article	S. H. A. Hussein; L. P. Nielsen; M. K. B. Dolberg; R. Dahl	2013	Vitamin D, magnesium and calcium do not correlate with COPD: A cross-sectional study	European Respiratory Journal
Journal Article	S. H. A. Hussein; L. P. Nielsen; M. K. B. Dolberg; R. Dahl	2014	Serum vitamin D, magnesium and calcium on lung function and QoL in COPD: A cross-sectional study	European Respiratory Journal
Journal Article	S. H. A. Hussein; L. P. Nielsen; M. K. B. Dolberg; R. Dahl	2014	Serum vitamin D, magnesium and calcium on lung function and QoL in COPD: A cross-sectional study	European Respiratory Journal
Journal Article	S. H. A. Hussein; L. P. Nielsen; M. K. B. Dolberg; R. Dahl	2016	Response to Dr. Rutten's comment on Serum magnesium and not vitamin D is associated with better QoL in COPD: A cross-sectional study""	Respiratory Medicine		10.1016/j.rmed.2016.01.005
Journal Article	J. S. Hwa; Y. C. Jin; Y. S. Lee; Y. S. Ko; Y. M. Kim; L. Y. Shi; H. J. Kim; J. H. Lee; T. M. Ngoc; K. H. Bae; Y. S. Kim; K. C. Chang	2012	2-Methoxycinnamaldehyde from Cinnamomum cassia reduces rat myocardial ischemia and reperfusion injury in vivo due to HO-1 induction	Journal of Ethnopharmacology		10.1016/j.jep.2011.12.001
Journal Article	D. G. Hyun; Y. M. Oh; S. W. Lee; S. D. Lee; J. S. Lee	2019	Clinical Phenotypes, Comorbidities, and Exacerbations according to Serum 25-OH Vitamin D and Plasma Fibrinogen Levels in Chronic Obstructive Pulmonary Disease	Journal of Korean Medical Science		10.3346/jkms.2019.34.e195
Journal Article	B. M. Ibrahim; S. W. Jun; M. Y. Lee; S. H. Kang; Y. Yeo	2010	Development of inhalable dry powder formulation of basic fibroblast growth factor	International Journal of Pharmaceutics		10.1016/j.ijpharm.2009.10.029
Journal Article	T. Igishi; Y. Hitsuda; K. Kato; T. Sako; N. Burioka; K. Yasuda; H. Sano; Y. Shigeoka; H. Nakanishi; E. Shimizu	2003	Elevated urinary 8-hydroxydeoxyguanosine, a biomarker of oxidative stress, and lack of association with antioxidant vitamins in chronic obstructive pulmonary disease	Respirology		10.1046/j.1440-1843.2003.00490.x
Journal Article	S. Ilari; L. Vitiello; P. Russo; S. Proietti; M. Milic; C. Muscoli; V. Cardaci; C. Tomino; G. Bonassi; S. Bonassi	2021	Daily Vegetables Intake and Response to COPD Rehabilitation. The Role of Oxidative Stress, Inflammation and DNA Damage	Nutrients		10.3390/nu13082787
Journal Article	M. Ilic; H. Vlajinac; J. Marinkovic	1996	Case-control study of risk factors for prostate cancer	British Journal of Cancer		10.1038/bjc.1996.610
Journal Article	D. Inoue; R. Watanabe; R. Okazaki	2016	COPD and osteoporosis: links, risks, and treatment challenges	International Journal of Chronic Obstructive Pulmonary Disease		10.2147/copd.S79638
Journal Article	S. Inoue	2023	Anemia and iron deficiency in chronic obstructive pulmonary disease	Respiratory Investigation		10.1016/j.resinv.2023.04.006
Journal Article	S. Inoue; H. Ikeda	2019	Differences in plasma amino acid levels in patients with and without bacterial infection during the early stage of acute exacerbation of COPD	International Journal of Chronic Obstructive Pulmonary Disease		10.2147/copd.S188422
Journal Article	M. Isaak; A. Ulu; A. Osunde; T. M. Nordgren; C. Hanson	2021	Nutritional Factors in Occupational Lung Disease	Current Allergy and Asthma Reports		10.1007/s11882-021-01003-0
Journal Article	F. Isbaniah; W. H. Wiyono; F. Yunus; A. Setiawati; U. Totzke; M. A. Verbruggen	2011	Echinacea purpurea along with zinc, selenium and vitamin C to alleviate exacerbations of chronic obstructive pulmonary disease: results from a randomized controlled trial	Journal of Clinical Pharmacy and Therapeutics		10.1111/j.1365-2710.2010.01212.x
Journal Article	F. Isbaniah; W. H. Wiyono; F. Yunus; A. Setiawati; U. Totzke; M. A. Verbruggen	2011	Echinacea purpurea along with zinc, selenium and vitamin C to alleviate exacerbations of chronic obstructive pulmonary disease: results from a randomized controlled trial	Journal of clinical pharmacy and therapeutics	Journal article	10.1111/j.1365-2710.2010.01212.x
Journal Article	M. Ishii; Y. Yamaguchi; K. Isumi; S. Ogawa; M. Akishita	2017	Transgenic Mice Overexpressing Vitamin D Receptor (VDR) Show Anti-Inflammatory Effects in Lung Tissues	Inflammation		10.1007/s10753-017-0641-2
Journal Article	M. Ishii; Y. Yamaguchi; T. Nakamura; M. Akishita	2015	The Vitamin D Receptors May Function as Antiinflammatory Effects in Patients With COPD	Chest		10.1378/chest.2249480
Journal Article	T. Ishii; M. Fujishiro; M. Masuda; J. Nakajima; S. Teramoto; Y. Ouchi; T. Matsuse	2003	Depletion of glutathione S-transferase P1 induces apoptosis in human lung fibroblasts	Experimental Lung Research		10.1080/01902140303777
Journal Article	T. Ishii; T. Motegi; K. Kamio; A. Gemma; K. Kida	2014	Association of group component genetic variations in COPD and COPD exacerbation in a Japanese population	Respirology		10.1111/resp.12277
Journal Article	B. Isik; A. Ceylan; R. Isik	2007	Oxidative stress in smokers and non-smokers	Inhalation Toxicology		10.1080/08958370701401418
Journal Article	B. Isik; R. S. Isik; L. Akyildiz; F. Topcu	2005	Does biomass exposure affect serum MDA levels in women?	Inhalation Toxicology		10.1080/08958370500189883
Journal Article	B. Isik; R. S. Isik; A. Ceylan; O. Calik	2005	Trace elements and oxidative stress in chronic obstructive pulmonary disease	Saudi Medical Journal
Journal Article	M. Ismail; M. F. Hossain; A. R. Tanu; H. U. Shekhar	2015	Effect of Spirulina Intervention on Oxidative Stress, Antioxidant Status, and Lipid Profile in Chronic Obstructive Pulmonary Disease Patients	Biomed Research International		10.1155/2015/486120
Journal Article	I. Ito; S. Nagai; Y. Hoshino; S. Muro; T. Hirai; M. Tsukino; M. Mishima	2004	Risk and severity of COPD is associated with the group-specific component of serum globulin 1F allele	Chest		10.1378/chest.125.1.63
Journal Article	K. Ito; T. Colley; N. Mercado	2012	Geroprotectors as a novel therapeutic strategy for COPD, an accelerating aging disease	International Journal of Chronic Obstructive Pulmonary Disease		10.2147/copd.S28250
Journal Article	K. Ito; N. Mercado	2014	STOP accelerating lung aging for the treatment of COPD	Experimental Gerontology		10.1016/j.exger.2014.03.014
Journal Article	S. J. Ives; R. A. Harris; M. A. Witman; A. S. Fjeldstad; R. S. Garten; J. McDaniel; D. W. Wray; R. S. Richardson	2014	Vascular dysfunction and chronic obstructive pulmonary disease: the role of redox balance	Hypertension (dallas, tex. : 1979)	Journal article	10.1161/HYPERTENSIONAHA.113.02255
Journal Article	S. J. Ives; R. A. Harris; M. A. H. Witman; A. S. Fjeldstad; R. S. Garten; J. McDaniel; D. W. Wray; R. S. Richardson	2014	The role of redox balance	Hypertension	Journal article	10.1161/HYPERTENSIONAHA.113.02255
Journal Article	J. L. Izquierdo; J. B. Soriano; Y. Gonzalez; S. Lumbreras; J. Ancochea; C. Echeverry; J. M. Rodriguez	2022	Use of N-Acetylcysteine at high doses as an oral treatment for patients hospitalized with COVID-19	Science Progress		10.1177/00368504221074574
Journal Article	A. Jabbari; S. Tabasi; J. Masrour	2013	Vitamin D serum level and chronic obstructive lung disease	Caspian Journal of Internal Medicine
Journal Article	A. S. Jackson; N. S. Hopkinson	2011	Vitamin D in COPD - A Pleiotropic Micronutrient in a Multisystem Disease	Current Respiratory Medicine Reviews		10.2174/157339811798072612
Journal Article	A. S. Jackson; D. Shrikrishna; J. L. Kelly; N. Hart; J. Moxham; M. I. Polkey; P. Kemp; N. S. Hopkinson	2013	Vitamin D and skeletal muscle strength and endurance in COPD	European Respiratory Journal		10.1183/09031936.00043112
Journal Article	A. S. Jackson; D. Shrikrishna; J. L. Kelly; S. V. Kemp; N. Hart; J. Moxham; M. I. Polkey; P. Kemp; N. S. Hopkinson	2013	Vitamin D and skeletal muscle strength and endurance in COPD (vol 41, pg 309, 2013)	European Respiratory Journal		10.1183/09031936.50043112
Journal Article	R. M. Jackson; C. F. Ramos; M. I. Cohen; I. A. Gaunaurd; L. P. Cahalin; C. M. Sol; D. D. Cardenas; O. W. Gomez-Marin	2014	Exercise limitations and rehabilitation of IPF patients	American journal of respiratory and critical care medicine	Journal article; Conference proceeding
Journal Article	M. Jafari; M. Ghanei	2010	Evaluation of plasma, erythrocytes, and brochoalveolar lavage fluid antioxidant defense system in sulfur mustard-injured patients	Clinical Toxicology		10.3109/15563651003623297
Journal Article	R. T. Jagoe; T. H. J. Goodship; G. J. Gibson	2001	Nutritional status of patients undergoing lung cancer operations	Annals of Thoracic Surgery		10.1016/s0003-4975(00)02005-1
Journal Article	A. Jahangir; Z. Zia; M. R. K. Niazi; S. Sahra; A. Jahangir; M. A. Sharif; M. N. Chalhoub	2022	Efficacy of magnesium sulfate in the chronic obstructive pulmonary disease population: A systematic review and meta-analysis	Advances in Respiratory Medicine		10.5603/ARM.a2022.0012
Journal Article	F. Jahanian; I. G. Khatir; H. A. Ahidashti; S. Amirifard	2021	The Effect of Intravenous Magnesium Sulphate as an Adjuvant in the Treatment of Acute Exacerbations of COPD in the Emergency Department: A Double-Blind Randomized Clinical Trial	Ethiopian Journal of Health Sciences		10.4314/ejhs.v31i2.9
Journal Article	F. Jahanian; I. G. Khatir; H. A. Ahidashti; S. Amirifard	2021	The Effect of Intravenous Magnesium Sulphate as an Adjuvant in the Treatment of Acute Exacerbations of COPD in the Emergency Department: a Double-Blind Randomized Clinical Trial	Ethiopian journal of health sciences	Journal article	10.4314/ejhs.v31i2.9
Journal Article	P. Jain; C. Saravanan; S. K. Singh	2013	Sulphonamides: Deserving class as MMP inhibitors?	European Journal of Medicinal Chemistry		10.1016/j.ejmech.2012.10.016
Journal Article	S. Jain; S. Durugkar; P. Saha; S. B. Gokhale; V. G. M. Naidu; P. Sharma	2022	Effects of intranasal azithromycin on features of cigarette smoke-induced lung inflammation	European Journal of Pharmacology		10.1016/j.ejphar.2021.174467
Journal Article	Y. Jammes; J. G. Steinberg; A. Ba; S. Delliaux; F. Bregeon	2008	Enhanced exercise-induced plasma cytokine response and oxidative stress in COPD patients depend on blood oxygenation	Clinical Physiology and Functional Imaging		10.1111/j.1475-097X.2008.00795.x
Journal Article	S. Janciauskiene	2020	The Beneficial Effects of Antioxidants in Health and Diseases	Chronic Obstructive Pulmonary Diseases-Journal of the Copd Foundation		10.15326/jcopdf.7.3.2019.0152
Journal Article	J. L. Janetzki; N. L. Pratt; M. B. Ward; M. J. Sykes	2023	Application of an Integrative Drug Safety Model for Detection of Adverse Drug Events Associated With Inhibition of Glutathione Peroxidase 1 in Chronic Obstructive Pulmonary Disease	Pharmaceutical Research		10.1007/s11095-023-03516-x
Journal Article	J. H. Jang; J. H. Lee; H. S. Chand; J. S. Lee; Y. Lin; N. Weathington; R. Mallampalli; Y. J. Jeon; T. Nyunoya	2016	APO-9 '-Fucoxanthinone Extracted from Undariopsis peteseniana Protects Oxidative Stress-Mediated Apoptosis in Cigarette Smoke-Exposed Human Airway Epithelial Cells	Marine Drugs		10.3390/md14070140
Journal Article	M. K. Jang; S. H. Kim; K. Y. Lee; T. B. Kim; K. A. Moon; C. S. Park; Y. J. Bae; Z. Zhu; H. B. Moon; Y. S. Cho	2010	The tyrosine phosphatase, SHP-1, is involved in bronchial mucin production during oxidative stress	Biochemical and Biophysical Research Communications		10.1016/j.bbrc.2010.01.102
Journal Article	Y. O. Jang; O. H. Kim; S. J. Kim; S. H. Lee; S. Yun; S. E. Lim; H. J. Yoo; Y. Shin; S. W. Lee	2021	High-fiber diets attenuate emphysema development via modulation of gut microbiota and metabolism	Scientific Reports		10.1038/s41598-021-86404-x
Journal Article	S. M. Jankovic; J. Aleksic; S. Rakovic; A. Aleksic; I. Stevanovic; N. Stefanovic-Stoimenov; M. Radosavljevic; M. Kostic; D. Tesic; B. Petrovic	2009	Nonsteroidal antiinflammatory drugs and risk of gastrointestinal bleeding among patients on hemodialysis	Journal of Nephrology
Journal Article	R. Janssen	2017	Magnesium to counteract elastin degradation and vascular calcification in chronic obstructive pulmonary disease	Medical Hypotheses		10.1016/j.mehy.2017.08.014
Journal Article	R. Janssen; B. de Brouwer; J. H. von der Thusen; E. F. M. Wouters	2018	Copper as the most likely pathogenic divergence factor between lung fibrosis and emphysema	Medical Hypotheses		10.1016/j.mehy.2018.08.003
Journal Article	R. Janssen; I. Piscaer; F. M. E. Franssen; E. F. M. Wouters	2019	Emphysema: looking beyond alpha-1 antitrypsin deficiency	Expert Review of Respiratory Medicine		10.1080/17476348.2019.1580575
Journal Article	R. Janssen; I. Piscaer; E. F. Wouters	2018	Inhalation therapy for repairing damaged elastin fibers and decelerating elastinolysis in chronic obstructive pulmonary disease	Expert Review of Respiratory Medicine		10.1080/17476348.2018.1460206
Journal Article	R. Janssen; J. Serre; I. Piscaer; R. Zaal; H. van Daal; C. Mathyssen; P. Zanen; J. M. W. van den Ouweland; W. Janssens	2020	Post hoc analysis of a randomised controlled trial: effect of vitamin D supplementation on circulating levels of desmosine in COPD	Erj Open Research		10.1183/23120541.00128-2019
Journal Article	R. Janssen; J. Serre; I. Piscaer; R. Zaal; H. van Daal; C. Mathyssen; P. Zanen; J. M. W. van den Ouweland; W. Janssens	2020	Post hoc analysis of a randomised controlled trial: effect of vitamin d supplementation on circulating levels of desmosine in copd	ERJ open research	Journal article	10.1183/23120541.00128-2019
Journal Article	R. Janssen; C. Vermeer	2017	Vitamin K deficit and elastolysis theory in pulmonary elasto-degenerative diseases	Medical Hypotheses		10.1016/j.mehy.2017.07.029
Journal Article	R. Janssen; E. F. M. Wouters; W. Janssens; W. F. Daamen; P. Hagedoorn; H. de Wit; J. Serre; G. Gayan-Ramirez; F. M. E. Franssen; N. L. Reynaert; J. H. von der Thusen; H. W. Frijlink	2019	Copper-Heparin Inhalation Therapy To Repair Emphysema: A Scientific Rationale	International Journal of Chronic Obstructive Pulmonary Disease		10.2147/copd.S228411
Journal Article	R. Janssen; R. Zaal; M. Spanbroek; J. van den Ouweland; P. Zanen; R. Dekhuijzen; W. Janssens	2016	The effects of endogenous and exogenous vitamin D on the rate of mature elastin degradation in COPD patients	European Respiratory Journal		10.1183/13993003.congress-2016.PA4015
Journal Article	R. Janssen; R. Zaal; M. Spanbroek; J. Van Den Ouweland; P. Zanen; R. Dekhuijzen; W. Janssens	2016	The effects of endogenous and exogenous vitamin D on the rate of mature elastin degradation in COPD patients	European respiratory journal	Journal article; Conference proceeding	10.1183/13993003.congress-2016.PA4015
Journal Article	W. Janssens; R. Bouillon; B. Claes; C. Carremans; A. Lehouck; I. Buysschaert; J. Coolen; C. Mathieu; M. Decramer; D. Lambrechts	2010	Vitamin D deficiency is highly prevalent in COPD and correlates with variants in the vitamin D-binding gene	Thorax		10.1136/thx.2009.120659
Journal Article	W. Janssens; M. Decramer; C. Mathieu; H. Korf	2013	Vitamin D and chronic obstructive pulmonary disease: hype or reality?	Lancet Respiratory Medicine		10.1016/s2213-2600(13)70102-4
Journal Article	S. V. Jasemi; H. Khazaei; S. Momtaz; M. H. Farzaei; J. Echeverria	2022	Natural products in the treatment of pulmonary emphysema: Therapeutic effects and mechanisms of action	Phytomedicine		10.1016/j.phymed.2022.153988
Journal Article	T. Jenei; S. Jenei; L. T. Tamas; A. Putics; M. Knausz; I. Hegedus; I. Dinnyes; Z. Szalai; T. F. Molnar; B. Buki	2022	COVID-19 mortality is associated with low vitamin D levels in patients with risk factors and/or advanced age	Clinical Nutrition Espen		10.1016/j.clnesp.2021.11.025
Journal Article	R. Jenner; R. Body	2004	Intravenous magnesium in chronic obstructive pulmonary disease	Emergency Medicine Journal
Journal Article	H. Jeon; T. Kim; H. Choi; J. Kim	2019	EFFECTS OF VITAMIN C ON THE SEVERITY OF CHRONIC OBSTRUCTIVE LUNG DISEASE IN NEVER SMOKERS	Respirology
Journal Article	R. S. Jha	2016	Role of vitamin D supplementation in lung function testing and exercise capacity	European Respiratory Journal		10.1183/13993003.congress-2016.PA4141
Journal Article	C. Y. Jiang; J. Zou; Q. Lv; Y. Yang	2021	Systematic review and meta-analysis of the efficacy of N-acetylcysteine in the treatment of acute exacerbation of chronic obstructive pulmonary disease	Annals of Palliative Medicine		10.21037/apm-21-1138
Journal Article	J. Jiao; Q. Tang; T. J. Wang; J. Fan; T. R. Zhang; K. S. Bi; Q. Li; R. Liu	2022	The therapeutic effect of Xuanbai Chengqi Decoction on chronic obstructive pulmonary disease with excessive heat in the lung and fu-organs based on gut and lung microbiota as well as metabolic profiles	Journal of Chromatography B-Analytical Technologies in the Biomedical and Life Sciences		10.1016/j.jchromb.2022.123250
Journal Article	S. K. Jindal	2008	Does vitamin E supplementation help in COPD?	Indian Journal of Medical Research
Journal Article	V. Jirik; O. Machaczka; H. Miturova; I. Tomasek; H. Slachtova; J. Janoutova; H. Velicka; V. Janout	2016	AIR POLLUTION AND POTENTIAL HEALTH RISK IN OSTRAVA REGION - A REVIEW	Central European Journal of Public Health		10.21101/cejph.a4533
Journal Article	M. D. L. Johnson; U. S. Younis; S. V. Menghani; K. J. Addison; M. Whalen; A. L. Pilon; A. E. Cress; F. Polverino; C. E. Romanoski; M. Kraft; F. D. Martinez; S. Guerra; J. G. Ledford	2021	CC16 Binding to alpha(4)beta(1) Integrin Protects against Mycoplasma pneumoniae Infection	American Journal of Respiratory and Critical Care Medicine		10.1164/rccm.202006-2576OC
Journal Article	J. C. Johnston; L. Chiang; K. Elwood	2017	Mycobacterium kansasii	Microbiology Spectrum		10.1128/microbiolspec.TNMI7-0011-2016
Journal Article	D. A. Jolliffe; L. Greenberg; R. L. Hooper; C. Mathyssen; R. Rafiq; R. T. de Jongh; C. A. Camargo; C. J. Griffiths; W. Janssens; A. R. Martineau	2019	Vitamin D to prevent exacerbations of COPD: systematic review and meta-analysis of individual participant data from randomised controlled trials	Thorax		10.1136/thoraxjnl-2018-212092
Journal Article	D. A. Jolliffe; W. Y. James; R. L. Hooper; N. C. Barnes; C. L. Greiller; K. Islam; A. Bhowmik; P. M. Timms; R. K. Rajakulasingam; A. B. Choudhury; D. E. Simcock; E. Hypponen; R. T. Walton; C. J. Corrigan; C. J. Griffiths; A. R. Martineau	2018	Prevalence, determinants and clinical correlates of vitamin D deficiency in patients with Chronic Obstructive Pulmonary Disease in London, UK	Journal of Steroid Biochemistry and Molecular Biology		10.1016/j.jsbmb.2017.01.019
Journal Article	D. A. Jolliffe; A. R. Martineau; W. Y. J. James; K. I. Islam; C. A. M. Mein; P. M. T. Timms; R. W. Walton; C. J. G. Griffiths	2014	PREVALENCE AND DETERMINANTS OF VITAMIN D DEFICIENCY IN PATIENTS WITH CHRONIC OBSTRUCTIVE PULMONARY DISEASE	Thorax		10.1136/thoraxjnl-2014-206260.440
Journal Article	D. A. Jolliffe; C. Stefanidis; Z. C. Wang; N. Z. Kermani; V. Dimitrov; J. H. White; J. E. McDonough; W. Janssens; P. Pfeffer; C. J. Griffiths; A. Bush; Y. K. Guo; S. Christenson; I. M. Adcock; K. F. Chung; K. E. Thummel; A. R. Martineau	2020	Vitamin D Metabolism Is Dysregulated in Asthma and Chronic Obstructive Pulmonary Disease	American Journal of Respiratory and Critical Care Medicine		10.1164/rccm.201909-1867OC
Journal Article	K. L. Jones; R. A. Robbins	1999	Alternative therapies for chronic bronchitis	American Journal of the Medical Sciences		10.1097/00000441-199908000-00006
Journal Article	M. M. Jones; A. Johnson; M. Koszelak-Rosenblum; C. Kirkham; A. L. Brauer; M. G. Malkowski; T. F. Murphy	2014	Role of the Oligopeptide Permease ABC Transporter of Moraxella catarrhalis in Nutrient Acquisition and Persistence in the Respiratory Tract	Infection and Immunity		10.1128/iai.02185-14
Journal Article	R. Jonker; N. Deutz; M. Erbland; P. Anderson; M. Engelen	2013	Dietary essential amino acids are highly anabolic in patients with chronic obstructive pulmonary disease	Clinical nutrition (Edinburgh, Scotland)	Journal article; Conference proceeding
Journal Article	R. Jonker; N. Deutz; M. Erbland; P. Anderson; M. Engelen	2013	Dietary essential amino acids are highly anabolic in patients with chronic obstructive pulmonary disease	Clinical nutrition (Edinburgh, Scotland)	Journal article; Conference proceeding
Journal Article	R. Jonker; N. E. Deutz; M. L. Erbland; P. J. Anderson; M. P. Engelen	2012	Malnourished patients with chronic obstructive pulmonary disease respond anabolic to bolus feeding of both casein and whey protein with no additional effect of leucine addition	American journal of respiratory and critical care medicine	Journal article; Conference proceeding
Journal Article	R. Jonker; N. E. Deutz; M. L. Erbland; P. J. Anderson; M. P. Engelen	2012	Malnourished patients with chronic obstructive pulmonary disease respond anabolic to bolus feeding of both casein and whey protein with no additional effect of leucine addition	American journal of respiratory and critical care medicine	Journal article; Conference proceeding
Journal Article	R. Jonker; N. E. Deutz; M. L. Erbland; P. J. Anderson; M. P. Engelen	2014	Hydrolyzed casein and whey protein meals comparably stimulate net whole-body protein synthesis in COPD patients with nutritional depletion without an additional effect of leucine co-ingestion	Clinical nutrition (Edinburgh, Scotland)	Journal article	10.1016/j.clnu.2013.06.014
Journal Article	R. Jonker; N. E. Deutz; M. L. Erbland; P. J. Anderson; M. P. Engelen	2014	Hydrolyzed casein and whey protein meals comparably stimulate net whole-body protein synthesis in COPD patients with nutritional depletion without an additional effect of leucine co-ingestion	Clinical nutrition (Edinburgh, Scotland)	Journal article
Journal Article	R. Jonker; N. E. Deutz; M. L. Erbland; P. J. Anderson; M. P. Engelen	2017	Effectiveness of essential amino acid supplementation in stimulating whole body net protein anabolism is comparable between COPD patients and healthy older adults	Metabolism-Clinical and Experimental		10.1016/j.metabol.2016.12.010
Journal Article	R. Jonker; N. E. Deutz; M. L. Erbland; P. J. Anderson; M. P. Engelen	2017	Effectiveness of essential amino acid supplementation in stimulating whole body net protein anabolism is comparable between COPD patients and healthy older adults	Metabolism: clinical and experimental	Journal article	10.1016/j.metabol.2016.12.010
Journal Article	R. Jonker; N. E. P. Deutz; M. L. Erbland; P. J. Anderson; M. Engelen	2014	Hydrolyzed casein and whey protein meals comparably stimulate net whole-body protein synthesis in COPD patients with nutritional depletion without an additional effect of leucine co-ingestion	Clinical Nutrition		10.1016/j.clnu.2013.06.014
Journal Article	R. Jonker; N. E. P. Deutz; M. L. Erbland; P. J. Anderson; M. Engelen	2016	Alterations in whole-body arginine metabolism in chronic obstructive pulmonary disease	American journal of clinical nutrition	Journal article	10.3945/ajcn.115.125187
Journal Article	R. Jonker; N. E. P. Deutz; A. Schols; E. A. Veley; R. Harrykissoon; A. J. Zachria; M. Engelen	2019	Whole body protein anabolism in COPD patients and healthy older adults is not enhanced by adding either carbohydrates or leucine to a serving of protein	Clinical Nutrition		10.1016/j.clnu.2018.08.006
Journal Article	R. Jonker; N. E. P. Deutz; A. Schols; E. A. Veley; R. Harrykissoon; A. J. Zachria; M. Engelen	2019	Whole body protein anabolism in COPD patients and healthy older adults is not enhanced by adding either carbohydrates or leucine to a serving of protein	Clinical nutrition (Edinburgh, Scotland)	Journal article	10.1016/j.clnu.2018.08.006
Journal Article	R. Jonker; N. E. P. Deutz; A. Schols; E. A. Veley; R. Harrykissoon; A. J. Zachria; M. Engelen	2019	Whole body protein anabolism in COPD patients and healthy older adults is not enhanced by adding either carbohydrates or leucine to a serving of protein	Clinical nutrition (Edinburgh, Scotland)	Journal article	10.1016/j.clnu.2018.08.006
Journal Article	R. Jonker; M. Engelen; N. E. P. Deutz	2012	Role of specific dietary amino acids in clinical conditions	British Journal of Nutrition		10.1017/s0007114512002358
Journal Article	P. Joppa; D. Petrasova; B. Stancak; Z. Dorkova; R. Tkacova	2007	Oxidative stress in patients with COPD and pulmonary hypertension	Wiener Klinische Wochenschrift		10.1007/s00508-007-0819-y
Journal Article	I. Jorde; S. Stegemann-Koniszewski; K. Papra; S. Follner; A. Lux; J. Schreiber; E. Lucke	2021	Association of serum vitamin D levels with disease severity, systemic inflammation, prior lung function loss and exacerbations in a cohort of patients with chronic obstructive pulmonary disease (COPD)	Journal of Thoracic Disease		10.21037/jtd-20-3221
Journal Article	N. R. Jorgensen; P. Schwarz; I. Holme; B. M. Henriksen; L. J. Petersen; V. Backer	2007	The prevalence of osteoporosis in patients with chronic obstructive pulmonary disease - A cross sectional study	Respiratory Medicine		10.1016/j.rmed.2006.03.029
Journal Article	P. Joshi; W. J. Kim; S. A. Lee	2015	The effect of dietary antioxidant on the COPD risk: the community-based KoGES (Ansan-Anseong) cohort	International Journal of Chronic Obstructive Pulmonary Disease		10.2147/copd.S91877
Journal Article	L. J. Juergens; H. Worth; U. R. Juergens	2020	New Perspectives for Mucolytic, Anti-inflammatory and Adjunctive Therapy with 1,8-Cineole in COPD and Asthma: Review on the New Therapeutic Approach	Advances in Therapy		10.1007/s12325-020-01279-0
Journal Article	G. H. Jung; C. H. Park; H. Lee; J. H. Kang	2022	Efficacy of liriope platyphylla extract for improving respiratory functions Study protocol for a randomized, double-blinded, placebo-controlled pilot trial	Medicine		10.1097/md.0000000000028452
Journal Article	G. H. Jung; C. H. Park; H. Lee; J. H. Kang	2022	Efficacy of liriope platyphylla extract for improving respiratory functions: study protocol for a randomized, double-blinded, placebo-controlled pilot trial	Medicine	Journal article	10.1097/MD.0000000000028452
Journal Article	J. Y. Jung; D. P. Choi; S. Won; Y. Lee; J. H. Shin; Y. S. Kim; S. K. Kim; Y. M. Oh; I. Suh; S. D. Lee	2014	Relationship of Vitamin D Binding Protein Polymorphisms and Lung Function in Korean Chronic Obstructive Pulmonary Disease	Yonsei Medical Journal		10.3349/ymj.2014.55.5.1318
Journal Article	J. Y. Jung; A. Y. Leem; E. D. Hwang; S. Y. Kim; S. K. Kim; J. Chang	2014	The Effect of Serum Vitamin D Level in Korean Chronic Obstructive Pulmonary Disease (COPD) Patients	Chest		10.1378/chest.1826608
Journal Article	S. Y. Jung; G. D. Kim; D. W. Choi; D. U. Shin; J. E. Eom; S. Y. Kim; O. H. Chai; H. J. Kim; S. Y. Lee; H. S. Shin	2021	Epilobiumpyrricholophum Extract Suppresses Porcine Pancreatic Elastase and Cigarette Smoke Extract-Induced Inflammatory response in a Chronic Obstructive Pulmonary Disease Model	Foods		10.3390/foods10122929
Journal Article	Y. J. Jung; B. Y. Lee; S. D. Lee; Y. M. Oh	2014	Vitamin D deficiency on lung function and emphysema in smoker	European Respiratory Journal
Journal Article	Y. J. Jung; S. H. Lee; J. H. Chang; H. S. Lee; E. H. Kang; S. W. Lee	2021	The Impact of Changes in the Intake of Fiber and Antioxidants on the Development of Chronic Obstructive Pulmonary Disease	Nutrients		10.3390/nu13020580
Journal Article	Y. S. Jung; H. J. Lee; M. Hyun; H. J. Kim; J. H. Kim; K. H. Hwang; W. S. Kim; J. Choi; J. D. Heo	2022	Diindolylmethane Inhibits Cadmium-Induced Autophagic Cell Death via Regulation of Oxidative Stress in HEL299 Human Lung Fibroblasts	Molecules		10.3390/molecules27165215
Journal Article	K. Juul; A. Tybjaerg-Hansen; S. Marklund; P. Lange; B. G. Nordestgaard	2006	Genetically increased antioxidative protection and decreased chronic obstructive pulmonary disease	American Journal of Respiratory and Critical Care Medicine		10.1164/rccm.200509-1387OC
Journal Article	A. Kabra; N. Martins; R. Sharma; R. Kabra; U. S. Baghel	2019	Myrica esculenta Buch.-Ham. ex D. Don: A Natural Source for Health Promotion and Disease Prevention	Plants-Basel		10.3390/plants8060149
Journal Article	F. Kaleagasioglu; E. Olcay	2012	Fluoroquinolone-Induced Tendinopathy: Etiology and Preventive Measures	Tohoku Journal of Experimental Medicine		10.1620/tjem.226.251
Journal Article	E. P. Kalinina; E. M. Ivanov; V. I. Yankova; T. I. Vitkina	2007	Metabolic disorders in patients with chronic obstructive pulmonary disease	Terapevticheskii Arkhiv
Journal Article	E. P. Kalinina; N. S. Zhuravskaia; G. I. Tsyvkina; N. V. Koziavina	2003	Correction of immune disorders with neoselenium in patients with chronic bronchitis	Klinicheskaia meditsina	Journal article
Journal Article	N. A. Kalsheker	1994	MOLECULAR PATHOLOGY OF ALPHA(1)-ANTITRYPSIN DEFICIENCY AND ITS SIGNIFICANCE TO CLINICAL MEDICINE	Quarterly Journal of Medicine
Journal Article	J. Kaluza; H. Harris; A. Wallin; A. Linden; A. Wolk	2018	Dietary Fiber Intake and Risk of Chronic Obstructive Pulmonary Disease A Prospective Cohort Study of Men	Epidemiology		10.1097/ede.0000000000000750
Journal Article	J. Kaluza; H. R. Harris; A. Linden; A. Wolk	2018	Long-term consumption of fruits and vegetables and risk of chronic obstructive pulmonary disease: a prospective cohort study of women	International Journal of Epidemiology		10.1093/ije/dyy178
Journal Article	J. Kaluza; S. C. Larsson; N. Orsini; A. Linden; A. Wolk	2017	Fruit and vegetable consumption and risk of COPD: a prospective cohort study of men	Thorax		10.1136/thoraxjnl-2015-207851
Journal Article	A. V. Kamat; T. Shafi; R. A. Ezekwesili	2009	Retrospective survey of iron overload prevalence & chelation practices in transfusion-dependent myelodysplastic syndromes in a West Kent district general hospital, SE England. Hajane jeyabalasingam1	Blood	Journal article; Conference proceeding
Journal Article	K. Kanai; A. Koarai; Y. Shishikura; H. Sugiura; T. Ichikawa; T. Kikuchi; K. Akamatsu; T. Hirano; M. Nakanishi; K. Matsunaga; Y. Minakata; M. Ichinose	2015	Cigarette smoke augments MUC5AC production via the TLR3-EGFR pathway in airway epithelial cells	Respiratory Investigation		10.1016/j.resinv.2015.01.007
Journal Article	N. J. Kanani; S. A. Patel; S. C. Hotchandani; J. D. Bhatt	2012	A study of efficacy of antioxidant therapy in the management of chronic obstructive pulmonary disease	Research journal of pharmaceutical, biological and chemical sciences	Journal article
Journal Article	H. Kanazawa; S. Shiraishi; K. Hirata; J. Yoshikawa	2003	Imbalance between levels of nitrogen oxides and peroxynitrite inhibitory activity in chronic obstructive pulmonary disease	Thorax		10.1136/thorax.58.2.106
Journal Article	H. Kanazawa; S. Shiraishi; K. Hirata; J. Yoshikawa	2003	Imbalance between levels of nitrogen oxides and peroxynitrite inhibitory activity in chronic obstructive pulmonary disease	Thorax	Journal article	10.1136/thorax.58.2.106
Journal Article	H. Kanazawa; J. Yoshikawa	2005	Elevated oxidative stress and reciprocal reduction of vascular endothelial growth factor levels with severity of COPD	Chest		10.1378/chest.128.5.3191
Journal Article	C. C. Kao; J. W. Hsu; V. Bandi; N. A. Hanania; F. Kheradmand; F. Jahoor	2011	Resting energy expenditure and protein turnover are increased in patients with severe chronic obstructive pulmonary disease	Metabolism: clinical and experimental	Journal article	10.1016/j.metabol.2011.02.013
Journal Article	C. C. Kao; J. W. C. Hsu; V. Bandi; N. A. Hanania; F. Kheradmand; F. Jahoor	2011	Resting energy expenditure and protein turnover are increased in patients with severe chronic obstructive pulmonary disease	Metabolism-Clinical and Experimental		10.1016/j.metabol.2011.02.013
Journal Article	S. T. Kao; C. J. Liu; C. C. Yeh	2015	Protective and immunomodulatory effect of flos Lonicerae japonicae by augmenting IL-10 expression in a murine model of acute lung inflammation	Journal of Ethnopharmacology		10.1016/j.jep.2015.03.012
Journal Article	L. Kaphalia; W. J. Calhoun	2013	Alcoholic lung injury: Metabolic, biochemical and immunological aspects	Toxicology Letters		10.1016/j.toxlet.2013.07.016
Journal Article	V. Kapustnik; O. Istomina	2016	ENDOTHELIAL DYSFUNCTION IN PATIENTS WITH CHRONIC OBSRTRUCTIVE PULMONARY DISEASE WITH CONCOMITANT HYPERTENSION		Journal article
Journal Article	O. Kara; G. Arik; M. C. Kizilarslanoglu; M. K. Kilic; H. D. Varan; F. Sumer; M. Esme; S. Altiner; M. E. Kuyumcu; Y. Yesil; B. B. Yavuz; M. Cankurtaran; M. Halil	2016	Potentially inappropriate prescribing according to the STOPP/START criteria for older adults	Aging Clinical and Experimental Research		10.1007/s40520-015-0475-4
Journal Article	F. Karadag; O. Cildag; M. Altinisik; L. D. Kozaci; G. Kiter; C. Altun	2004	Trace elements as a component of oxidative stress in COPD	Respirology		10.1111/j.1440-1843.2003.00534.x
Journal Article	F. Karadag; O. Cildag; Y. Yurekli; O. Gurgey	2003	Should COPD patients be routinely evaluated for bone mineral density?	Journal of Bone and Mineral Metabolism		10.1007/s00774-002-0416-0
Journal Article	J. O. G. Karlsson; P. Jynge; L. J. Ignarro	2020	May Mangafodipir or Other SOD Mimetics Contribute to Better Care in COVID-19 Patients?	Antioxidants		10.3390/antiox9100971
Journal Article	S. Karrasch; O. Holz; R. A. Jorres	2008	Aging and induced senescence as factors in the pathogenesis of lung emphysema	Respiratory Medicine		10.1016/j.rmed.2008.04.013
Journal Article	A. B. Karul; F. Karadag; N. Yensel; M. Altinisik; C. Altun; O. Cildag	2003	Should chronic obstructive pulmonary disease outpatients be routinely evaluated for trace elements?	Biological Trace Element Research		10.1385/bter:94:1:41
Journal Article	M. Kasielski; D. Nowak	2001	Long-term administration of N-acetylcysteine decreases hydrogen peroxide exhalation in subjects with chronic obstructive pulmonary disease	Respiratory Medicine		10.1053/rmed.2001.1066
Journal Article	M. Kasielski; D. Nowak	2001	Long-term administration of N-acetylcysteine decreases hydrogen peroxide exhalation in subjects with chronic obstructive pulmonary disease	Respiratory medicine	Journal article	10.1053/rmed.2001.1066
Journal Article	G. Kaur; P. Bagam; R. Pinkston; D. P. Singh; S. Batra	2018	Cigarette smoke-induced inflammation: NLRP10-mediated mechanisms	Toxicology		10.1016/j.tox.2018.02.010
Journal Article	B. F. Keefe; L. E. Bermudez	2022	Environment in the lung of cystic fibrosis patients stimulates the expression of biofilm phenotype in Mycobacterium abscessus	Journal of Medical Microbiology		10.1099/jmm.0.001467
Journal Article	F. J. Kelly	1999	Gluthathione: in defence of the lung	Food and Chemical Toxicology		10.1016/s0278-6915(99)00087-3
Journal Article	F. J. Kelly	2005	Vitamins and respiratory disease: antioxidant micronutrients in pulmonary health and disease	Proceedings of the Nutrition Society		10.1079/pns2005457
Journal Article	F. J. Kelly; J. C. Fussell	2011	Air pollution and airway disease	Clinical and Experimental Allergy		10.1111/j.1365-2222.2011.03776.x
Journal Article	S. G. Kelsen; S. Merali	2011	Cigarette Smoke-Induced Oxidant Stress in the Lung, the Unfolded Protein Response, and COPD	Current Respiratory Medicine Reviews		10.2174/157339811797189786
Journal Article	M. Kentson; P. Leanderson; P. Jacobson; H. L. Persson	2018	Oxidant status, iron homeostasis, and carotenoid levels of COPD patients with advanced disease and LTOT	European Clinical Respiratory Journal		10.1080/20018525.2018.1447221
Journal Article	M. Kentson; P. Leanderson; P. Jacobson; H. L. Persson	2018	The influence of disease severity and lifestyle factors on the peak annual 25(OH)D value of COPD patients	International Journal of Chronic Obstructive Pulmonary Disease		10.2147/copd.S156121
Journal Article	M. Kentson; P. Leanderson; P. Jacobson; M. Romanovic; U. Wennerstrom; L. Persson	2013	The impact of COPD and life-style factors on the vitamin D status of a Swedish population	European Respiratory Journal
Journal Article	E. Keranis; D. Makris; F. Karahaliou; A. Papadopoulou; K. Gourgoulianis	2010	Impact of dietary shift to higher antioxidant foods in COPD: a randomized trial	European respiratory society annual congress, barcelona, spain, september 18-22	Journal article
Journal Article	E. Keranis; D. Makris; P. Rodopoulou; H. Martinou; G. Papamakarios; Z. Daniil; E. Zintzaras; K. I. Gourgoulianis	2010	Impact of dietary shift to higher-antioxidant foods in COPD: a randomised trial	European Respiratory Journal		10.1183/09031936.00113809
Journal Article	E. Keranis; D. Makris; P. Rodopoulou; H. Martinou; G. Papamakarios; Z. Daniil; E. Zintzaras; K. I. Gourgoulianis	2010	Impact of dietary shift to higher-antioxidant foods in COPD: a randomised trial	The european respiratory journal	Journal article	10.1183/09031936.00113809
Journal Article	L. Kernan; S. Ito; F. Shirazi; K. Boesen	2012	Fatal gastrointestinal hemorrhage after a single dose of dabigatran	Clinical Toxicology		10.3109/15563650.2012.705290
Journal Article	A. L. Kersul; A. Iglesias; A. Rios; A. Noguera; A. Forteza; E. Serra; A. Agusti; B. G. Cosio	2011	Molecular Mechanisms of Inflammation During Exacerbations of Chronic Obstructive Pulmonary Disease	Archivos De Bronconeumologia		10.1016/j.arbres.2010.12.003
Journal Article	S. Keskek; O. Altinoz	2015	Patients With Chronic Obstructive Pulmonary Disease May Stay Longer in Intensive Care Unit Due to the Low Serum Vitamin D Levels	Chest		10.1378/chest.2250791
Journal Article	R. Keyhanmanesh; M. Ahmadi; S. Jeddy; H. Bagban; F. M. Bavil; M. R. Alipour; M. H. Boskabady; J. A. Helan; M. A. E. Saadatlou	2013	Effect of vitamin C on tracheal responsiveness and pulmonary inflammation in chronic obstructive pulmonary disease model of guinea pig	Physiology and Pharmacology
Journal Article	R. Keyhanmanesh; H. Nazemiyeh; H. Mazouchian; M. M. B. Asl; M. K. Shoar; M. R. Alipour; M. H. Boskabady	2014	Nigella sativa Pretreatment in Guinea Pigs Exposed to Cigarette Smoke Modulates In Vitro Tracheal Responsiveness	Iranian Red Crescent Medical Journal		10.5812/ircmj.10421
Journal Article	A. N. Khalid; K. S. Ladha; A. U. Luong; S. A. Quraishi	2015	Association of Vitamin D Status and Acute Rhinosinusitis Results From the United States National Health and Nutrition Examination Survey 2001-2006	Medicine		10.1097/md.0000000000001447
Book Section	M. Khalife; G. Biter; M. Cascella; R. Di Napoli	2020	The Challenge of Opioid-Free Anesthesia	General Anesthesia Research		10.1007/978-1-4939-9891-3_11
Journal Article	A. A. Khan; Y. Hadi; A. Hassan; J. Kupec	2020	Polycythemia and Anemia in Hereditary Hemochromatosis	Cureus Journal of Medical Science		10.7759/cureus.7607
Journal Article	D. M. Khan; A. Ullah; F. A. Randhawa; S. Iqtadar; N. F. Butt; K. Waheed	2017	Role of vitamin D in reducing number of acute exacerbations in chronic obstructive pulmonary disease (COPD) patients	Pakistan journal of medical sciences	Journal article	10.12669/pjms.333.12397
Journal Article	I. A. Khan; C. K. Nair; N. Singh; R. M. Gowda; R. C. Nair	2004	Acute ventricular rate control in atrial fibrillation and atrial flutter	International Journal of Cardiology		10.1016/j.ijcard.2003.08.006
Journal Article	N. A. Khan; H. Saini; G. Mawari; S. Kumar; H. S. Hira; M. K. Daga	2016	The Effect of Folic Acid Supplementation on Hyperhomocysteinemia and Pulmonary Function Parameters in Chronic Obstructive Pulmonary Disease: A Pilot Study	Journal of Clinical and Diagnostic Research		10.7860/jcdr/2016/21322.8927
Journal Article	N. A. Khan; H. Saini; G. Mawari; S. Kumar; H. S. Hira; M. K. Daga	2016	The effect of folic acid supplementation on hyperhomocysteinemia and pulmonary function parameters in chronic obstructive pulmonary disease: a pilot study	Journal of clinical and diagnostic research	Journal article	10.7860/JCDR/2016/21322.8927
Journal Article	R. Khanna; D. Nandy; S. Senapati	2019	Systematic Review and Meta-Analysis to Establish the Association of Common Genetic Variations in Vitamin D Binding Protein With Chronic Obstructive Pulmonary Disease	Frontiers in Genetics		10.3389/fgene.2019.00413
Journal Article	A. B. Kharazmi; A. Abedini; A. Kiani; S. Barouti; S. Mohammadi	2022	Association of Serum Malondialdehyde and C-reactive Protein Levels with Exacerbations of Chronic Obstructive Pulmonary Disease	Current Respiratory Medicine Reviews		10.2174/1573398x18666220104143532
Journal Article	R. B. Khattri; T. Thome; L. F. Fitzgerald; S. E. Wohlgemuth; R. T. Hepple; T. E. Ryan	2022	NMR Spectroscopy Identifies Chemicals in Cigarette Smoke Condensate That Impair Skeletal Muscle Mitochondrial Function	Toxics		10.3390/toxics10030140
Journal Article	G. Khilnani; N. R. Kanna; N. Gupta; V. Hadda; N. Jain; A. Amini; R. Pandey; S. Sharma	2013	Vitamin D Status and Bone Mineral Density (BMD) and Its Relation With Severity of COPD: A Case Control Study	Chest		10.1378/chest.1704243
Journal Article	H. Khiroya; A. M. Turner	2015	The role of iron in pulmonary pathology	Multidisciplinary Respiratory Medicine		10.1186/s40248-015-0031-2
Journal Article	C. Kim; J. Y. Jung; Y. S. Kim; J. S. Lee; C. K. Rhee; J. H. Lee; J. H. Lee; T. H. Kim; S. Y. Lim; S. S. Sheen; K. H. Yoo; J. B. Seo; Y. M. Oh; S. D. Lee; Y. B. Park	2016	Vitamin D Deficiency Is Associated with Rapid Decline in Exercise Capacity in Male Patients with Chronic Obstructive Pulmonary Disease	Respiration		10.1159/000445266
Journal Article	C. Kim; Y. Ko; J. Y. Jung; J. S. Lee; C. K. Rhee; J. H. Lee; J. H. Lee; J. Y. Moon; S. Y. Lim; K. H. Yoo; J. B. Seo; Y. M. Oh; S. D. Lee; Y. B. Park	2020	Severe vitamin D deficiency is associated with emphysema progression in male patients with COPD	Respiratory Medicine		10.1016/j.rmed.2020.105890
Journal Article	C. Kim; J. M. Lee; S. W. Park; K. S. Kim; M. W. Lee; S. Paik; A. S. Jang; D. J. Kim; S. Uh; Y. Kim; C. S. Park	2016	Attenuation of Cigarette Smoke-Induced Emphysema in Mice by Apolipoprotein A-1 Overexpression	American Journal of Respiratory Cell and Molecular Biology		10.1165/rcmb.2014-0305OC
Journal Article	G. D. Kim; S. E. Lee; T. H. Kim; Y. H. Jin; Y. S. Park; C. S. Park	2012	Melatonin suppresses acrolein-induced IL-8 production in human pulmonary fibroblasts	Journal of Pineal Research		10.1111/j.1600-079X.2011.00950.x
Journal Article	H. Y. Kim; H. S. Lee; I. H. Kim; Y. Kim; M. Ji; S. Oh; D. Y. Kim; W. Lee; S. H. Kim; M. J. Paik	2022	Comprehensive Targeted Metabolomic Study in the Lung, Plasma, and Urine of PPE/LPS-Induced COPD Mice Model	International Journal of Molecular Sciences		10.3390/ijms23052748
Journal Article	J. H. Kim; H. G. Choi; M. J. Kwon; J. H. Kim; J. Y. Park; Y. I. Hwang; S. H. Jang; K. S. Jung	2022	The Influence of Prior Statin Use on the Prevalence and Exacerbation of Chronic Obstructive Pulmonary Disease in an Adult Population	Frontiers in Medicine		10.3389/fmed.2022.842948
Journal Article	J. S. Kim; M. A. Thomashow; N. H. Yip; K. M. Burkart; C. M. Lo Cascio; D. Shimbo; R. G. Barr	2021	Randomization to Omega-3 Fatty Acid Supplementation and Endothelial Function in COPD: The COD-Fish Randomized Controlled Trial	Chronic Obstructive Pulmonary Diseases-Journal of the Copd Foundation		10.15326/jcopdf.8.1.2020.0132
Journal Article	J. Y. Kim; S. Mukherjee; L. Ngo; D. C. Christiani	2004	Urinary 8-hydroxy-2 '-deoxyguanosine as a biomarker of oxidative DNA damage in workers exposed to fine particulates	Environmental Health Perspectives		10.1289/ehp.6827
Journal Article	K. Kim; W. Z. Zhang; S. A. Kikkers; S. L. O'Beirne; Y. Strulovici-Barel; R. J. Kaner; R. G. Crystal; S. M. Cloonan	2023	Use of the Iron Chelator Deferiprone to Restore Function in BAL Fluid Macrophages in Smoking and Chronic Obstructive Pulmonary Disease	American Journal of Respiratory Cell and Molecular Biology
Journal Article	K. H. Kim; T. S. Park; Y. S. Kim; J. S. Lee; Y. M. Oh; S. D. Lee; S. W. Lee	2016	Resolvin D1 prevents smoking-induced emphysema and promotes lung tissue regeneration	International Journal of Chronic Obstructive Pulmonary Disease		10.2147/copd.S100198
Journal Article	M. H. Kim; Y. H. Kim; D. C. Lee	2018	Relationships of Serum Iron Parameters and Hemoglobin with Forced Expiratory Volume in 1 Second in Patients with Chronic Obstructive Pulmonary Disease	Korean Journal of Family Medicine		10.4082/kjfm.2018.39.2.85
Journal Article	S. Kim; J. Lee; J. Ha; S. Kim; H. H. Kang; J. Kim; H. Moon; S. H. Lee	2015	Association of Vitamin D Receptor Gene Polymorphisms and Osteoporosis in COPD Patient	Chest		10.1378/chest.2275142
Journal Article	S. C. Kim; S. H. Lee; S. H. Song; Y. K. Kim; H. S. Moon; J. S. Song; H. Park S	1997	Clinical efficacy of erdosteine in patients with acute or chronic bronchitis. A randomized, double blind, comparative study vs. ambroxol	Tuberculosis and respiratory diseases	Journal article	10.4046/trd.1997.44.6.1296
Journal Article	S. W. Kim; J. M. Lee; J. H. Ha; H. H. Kang; C. K. Rhee; J. W. Kim; H. S. Moon; K. H. Baek; S. H. Lee	2015	Association between vitamin D receptor polymorphisms and osteoporosis in patients with COPD	International Journal of Chronic Obstructive Pulmonary Disease		10.2147/copd.S91576
Journal Article	T. Kim; H. Choi; J. Kim	2020	Association Between Dietary Nutrient Intake and Chronic Obstructive Pulmonary Disease Severity: A Nationwide Population-Based Representative Sample	Copd-Journal of Chronic Obstructive Pulmonary Disease		10.1080/15412555.2019.1698530
Journal Article	T. Kim; C. H. Oak; M. H. Jung; T. W. Jang; J. Kim	2020	High Serum Folate Concentration Is Associated with Better Lung Function in Male Chronic Obstructive Pulmonary Disease Patients Who Are Current Smokers: Analysis of Nationwide Population-Based Survey	Nutrients		10.3390/nu12082219
Journal Article	W. J. Kim; S. D. Lee	2015	Candidate genes for COPD: current evidence and research	International Journal of Chronic Obstructive Pulmonary Disease		10.2147/copd.S80227
Journal Article	W. J. Kim; A. M. Wood; A. F. Barker; M. L. Brantly; E. J. Campbell; E. Eden; G. McElvaney; S. I. Rennard; R. A. Sandhaus; J. M. Stocks; J. K. Stoller; C. Strange; G. Turino; E. K. Silverman; R. A. Stockley; D. L. Demeo	2012	Association of IREB2 and CHRNA3 polymorphisms with airflow obstruction in severe alpha-1 antitrypsin deficiency	Respiratory Research		10.1186/1465-9921-13-16
Journal Article	Y. H. Kim; M. K. Kang; E. J. Lee; D. Y. Kim; H. Oh; S. I. Kim; S. Y. Oh; K. H. Kim; S. J. Park; Y. J. Choi; Y. H. Kang	2019	Dried Yeast Extracts Curtails Pulmonary Oxidative Stress, Inflammation and Tissue Destruction in a Model of Experimental Emphysema	Antioxidants		10.3390/antiox8090349
Journal Article	Y. H. Kim; M. K. Kang; E. J. Lee; D. Y. Kim; H. Oh; S. I. Kim; S. Y. Oh; W. J. Na; J. H. Shim; I. J. Kang; Y. H. Kang	2021	Astragalin Inhibits Cigarette Smoke-Induced Pulmonary Thrombosis and Alveolar Inflammation and Disrupts PAR Activation and Oxidative Stress-Responsive MAPK-Signaling	International Journal of Molecular Sciences		10.3390/ijms22073692
Journal Article	Y. S. Kim; N. Kokturk; J. Y. Kim; S. W. Lee; J. Lim; S. J. Choi; W. Oh; Y. M. Oh	2016	Gene Profiles in a Smoke-Induced COPD Mouse Lung Model Following Treatment with Mesenchymal Stem Cells	Molecules and Cells		10.14348/molcells.2016.0095
Journal Article	K. Kimura; Y. Nakano; T. Sugizaki; M. Shimoda; N. Kobayashi; M. Kawahara; K. Tanaka	2019	Protective effect of polaprezinc on cadmium-induced injury of lung epithelium	Metallomics		10.1039/c9mt00060g
Journal Article	V. L. Kinnula	2005	Focus on antioxidant enzymes and antioxidant strategies in smoking related airway diseases	Thorax		10.1136/thx.2004.037473
Journal Article	V. L. Kinnula; J. D. Crapo	2003	Superoxide dismutases in the lung and human lung diseases	American Journal of Respiratory and Critical Care Medicine		10.1164/rccm.200212-1479SO
Journal Article	V. L. Kinnula; K. Vuorinen; H. Ilumets; P. Rytila; M. Myllarniemi	2007	Thiol proteins, redox modulation and parenchymal lung disease	Current Medicinal Chemistry		10.2174/092986707779313345
Journal Article	P. Kirkham; I. Rahman	2006	Oxidative stress in asthma and COPD: Antioxidants as a therapeutic strategy	Pharmacology & Therapeutics		10.1016/j.pharmthera.2005.10.015
Journal Article	P. A. Kirkham; P. J. Barnes	2013	Oxidative Stress in COPD	Chest		10.1378/chest.12-2664
Journal Article	G. Kirkil; M. Hamdi Muz; D. Seçkin; K. Sahin; O. Küçük	2008	Antioxidant effect of zinc picolinate in patients with chronic obstructive pulmonary disease	Respiratory medicine	Journal article	10.1016/j.rmed.2008.01.010
Journal Article	G. Kirkil; M. H. Muz; E. Sancaktar; D. Kaman; K. Sahin; O. Kucuk	2012	THE EFFECT OF LYCOPENE SUPPLEMENTATION ON CHRONIC OBSTRUCTIVE LUNG DISEASE	Nobel Medicus
Journal Article	N. Kirschvink; N. Martin; L. Fievez; L. Smith; D. Marlin; P. Gustin	2006	Airway inflammation in cadmium-exposed rats is associated with pulmonary oxidative stress and emphysema	Free Radical Research		10.1080/10715760500494657
Journal Article	H. Kiyokawa; Y. Hoshino; K. Sakaguchi; S. Muro; J. Yodoi	2021	Redox Regulation in Aging Lungs and Therapeutic Implications of Antioxidants in COPD	Antioxidants		10.3390/antiox10091429
Journal Article	I. A. Klimanov; S. K. Soodaeva; N. A. Popova; T. V. Li; N. I. Kubysheva; L. R. Murakaeva; M. V. Glukhova; L. Y. Nikitina	2019	Changes in the ratios of stable nitric oxide metabolites in the exhaled breath condensate in patients with COPD during antioxidant therapy	European Respiratory Journal		10.1183/13993003.congress-2019.PA4106
Journal Article	I. A. Klimanov; E. Zaprudnova; P. Zhestkov; S. Manas; M. Smirnov; M. Glukhova; O. Brodskaya; S. Soodaeva	2018	Dynamics of oxidative and antioxidant parameters of the exhaled air condensate in COPD	European Respiratory Journal		10.1183/13993003.congress-2018.PA930
Journal Article	Z. Kluchova; D. Petrasova; P. Joppa; Z. Dorkova; R. Tkacova	2007	The association between oxidative stress and obstructive lung impairment in patients with COPD	Physiological Research		10.33549/physiolres.930884
Journal Article	J. Knobloch; S. Casjens; M. Lehnert; S. D. Yanik; S. Korber; A. Lotz; J. Rupp; M. Raulf; W. Zschiesche; T. Weiss; J. Kronsbein; A. Koch; T. Bruning; B. Pesch	2020	Exposure to welding fumes suppresses the activity of T-helper cells	Environmental Research		10.1016/j.envres.2020.109913
Journal Article	D. L. Knoell; D. Smith; S. Bao; M. Sapkota; T. A. Wyatt; J. L. Zweier; J. Flury; M. T. Borchers; M. Knutson	2020	Imbalance in zinc homeostasis enhances lung Tissue Loss following cigarette smoke exposure	Journal of Trace Elements in Medicine and Biology		10.1016/j.jtemb.2020.126483
Journal Article	D. L. Knoell; D. A. Smith; M. Sapkota; A. J. Heires; C. K. Hanson; L. M. Smith; J. A. Poole; T. A. Wyatt; D. J. Romberger	2019	Insufficient zinc intake enhances lung inflammation in response to agricultural organic dust exposure	Journal of Nutritional Biochemistry		10.1016/j.jnutbio.2019.04.007
Journal Article	D. L. Knoell; T. A. Wyatt	2021	The adverse impact of cadmium on immune function and lung host defense	Seminars in Cell & Developmental Biology		10.1016/j.semcdb.2020.10.007
Journal Article	C. J. Kobylecki; S. Vedel-Krogh; S. Afzal; S. F. Nielsen; B. G. Nordestgaard	2018	Plasma urate, lung function and chronic obstructive pulmonary disease: a Mendelian randomisation study in 114 979 individuals from the general population	Thorax		10.1136/thoraxjnl-2017-210273
Journal Article	C. J. Kobylecki; S. Vedel-Krogh; S. Afzal; S. F. Nielsen; B. G. Nordestgaard	2018	Plasma urate, lung function and chronic obstructive pulmonary disease: a Mendelian randomisation study in 114 979 individuals from the general population	Thorax	Journal article	10.1136/thoraxjnl-2017-210273
Journal Article	U. Koc; D. Karnak; G. O. Kavas; O. Kayacan	2012	Trace elements (copper, zinc and selenium) in acute COPD exacerbation	Trace Elements and Electrolytes		10.5414/tex01219
Journal Article	A. Kocabas; E. Ozyilmaz; M. Ocak; G. Seydaoglu	2014	The effect of Vitamin D deficiency on lung function in current smoker COPD patients	European Respiratory Journal
Journal Article	D. Kocakaya; O. Kocakaya; B. B. Ceyhan	2015	Relation betweeen vitamin D levels and clinical properties of COPD patients	European Respiratory Journal		10.1183/13993003.congress-2015.PA3666
Journal Article	D. Kocakaya; O. Kocakaya; B. B. Ceyhan	2015	Relation between vitamin D levels and anxiety and depression in COPD patients	European Respiratory Journal		10.1183/13993003.congress-2015.PA4809
Journal Article	C. Kocherlakota; B. Nagaraju; N. Arjun; A. Srinath; K. S. D. Kothapalli; J. T. Brenna	2022	Inhalation of nebulized omega-3 fatty acids mitigate LPS-induced acute lung inflammation in rats: Implications for treatment of COPD and COVID-19	Prostaglandins Leukotrienes and Essential Fatty Acids		10.1016/j.plefa.2022.102426
Journal Article	A. R. Koczulla; D. Jonigk; T. Wolf; C. Herr; S. Noeske; W. Klepetko; C. Vogelmeier; N. von Neuhoff; J. Rische; S. Wrenger; H. Golpon; R. Voswinckel; M. Luisetti; I. Ferrarotti; T. Welte; S. Janciauskiene	2012	Kruppel-like zinc finger proteins in end-stage COPD lungs with and without severe alpha1-antitrypsin deficiency	Orphanet Journal of Rare Diseases		10.1186/1750-1172-7-29
Journal Article	Y. Kodama; Y. Kishimoto; Y. Muramatsu; J. Tatebe; Y. Yamamoto; N. Hirota; Y. Itoigawa; R. Atsuta; K. Koike; T. Sato; K. Aizawa; K. Takahashi; T. Morita; S. Homma; K. Seyama; A. Ishigami	2017	Antioxidant nutrients in plasma of Japanese patients with chronic obstructive pulmonary disease, asthma-COPD overlap syndrome and bronchial asthma	Clinical Respiratory Journal		10.1111/crj.12436
Journal Article	U. P. Kodavanti; R. Mebane; A. Ledbetter; T. Krantz; J. McGee; M. C. Jackson; L. Walsh; H. Hilliard; B. Y. Chen; J. Richards; D. L. Costa	2000	Variable pulmonary responses from exposure to concentrated ambient air particles in a rat model of bronchitis	Toxicological Sciences		10.1093/toxsci/54.2.441
Journal Article	A. Kode; S. Rajendrasozhan; S. Caito; S. R. Yang; I. L. Megson; I. Rahman	2008	Resveratrol induces glutathione synthesis by activation of Nrf2 and protects against cigarette smoke-mediated oxidative stress in human lung epithelial cells	American Journal of Physiology-Lung Cellular and Molecular Physiology		10.1152/ajplung.00361.2007
Journal Article	C. Koechlin; A. Couillard; J. P. Cristol; P. Chanez; M. Hayot; D. Le Gallais; C. Prefaut	2004	Does systemic inflammation trigger local exercise-induced oxidative stress in COPD?	European Respiratory Journal		10.1183/09031936.04.00069004
Journal Article	C. Koechlin; A. Couillard; D. Simar; J. P. Cristol; H. Bellet; M. Hayot; C. Prefaut	2004	Does oxidative stress alter quadriceps endurance in chronic obstructive pulmonary disease?	American Journal of Respiratory and Critical Care Medicine		10.1164/rccm.200310-1465OC
Journal Article	C. Koechlin; A. Couillard; D. Simar; J. P. Cristol; H. Bellet; M. Hayot; C. Prefaut	2004	Does oxidative stress alter quadriceps endurance in chronic obstructive pulmonary disease?	American journal of respiratory and critical care medicine	Journal article	10.1164/rccm.200310-1465OC
Journal Article	K. Koike; Y. Kondo; M. Sekiya; Y. Sato; K. Tobino; S. Iwakami; S. Goto; K. Takahashi; N. Maruyama; K. Seyama; A. Ishigami	2010	Complete lack of vitamin C intake generates pulmonary emphysema in senescence marker protein-30 knockout mice	American Journal of Physiology-Lung Cellular and Molecular Physiology		10.1152/ajplung.00256.2009
Journal Article	K. Koike; Y. Kondo; M. Sekiya; K. Tobino; K. Takahashi; N. Maruyama; K. Seyama; A. Ishigami	2009	Complete Lack of Vitamin C Intake Generates Pulmonary Emphysema in Senescence Marker Protein 30 Knock-Out Mice	American Journal of Respiratory and Critical Care Medicine
Journal Article	N. Kokturk; E. M. Koc; T. Korlu Akkale; S. Bahcecioglu	2020	Vitamin D status in hospitalized patients with chronic obstructive pulmonary disease	Tuberkuloz Ve Toraks-Tuberculosis and Thorax		10.5578/tt.66351
Journal Article	S. Kolahian; A. A. Shahbazfar; H. Tayefi-Nasrabadi; R. Keyhanmanesh; K. Ansarin; H. Ghasemi; A. H. Rashidi; R. Gosens; M. Hanifeh	2014	Tiotropium effects on airway inflammatory events in the cat as an animal model for acute cigarette smoke-induced lung inflammation	Experimental Lung Research		10.3109/01902148.2014.905657
Journal Article	A. V. Kolanjiyil; C. Kleinstreuer; R. T. Sadikot	2017	Computationally efficient analysis of particle transport and deposition in a human whole-lung-airway model. Part II: Dry powder inhaler application	Computers in Biology and Medicine		10.1016/j.compbiomed.2016.10.025
Journal Article	F. Komatsu; H. Kudoh; Y. Kagawa	2007	Evaluation of oxidative stress and effectiveness of low-dose glucocorticoid therapy on exacerbation of chronic obstructive pulmonary disease	Journals of Gerontology Series a-Biological Sciences and Medical Sciences		10.1093/gerona/62.4.459
Journal Article	I. Kompauer; H. Demmelmair; B. Koletzko; G. Bolte; J. Linseisen; J. Heinrich	2008	Association of fatty acids in serum phospholipids with lung function and bronchial hyperresponsiveness in adults	European Journal of Epidemiology		10.1007/s10654-007-9218-y
Journal Article	W. Kopp	2022	Pathogenesis of (smoking-related) non-communicable diseases-Evidence for a common underlying pathophysiological pattern	Frontiers in Physiology		10.3389/fphys.2022.1037750
Journal Article	G. F. Korytina; L. Z. Akhmadishina; Y. G. Aznabaeva; O. V. Kochetova; N. S. Zagidullin; J. G. Kzhyshkowska; S. Z. Zagidullin; T. V. Viktorova	2019	Associations of the NRF2/KEAP1 pathway and antioxidant defense gene polymorphisms with chronic obstructive pulmonary disease	Gene		10.1016/j.gene.2018.12.061
Journal Article	G. F. Korytina; D. G. Yanbaeva; L. I. Babenkova; E. I. Etkina; T. V. Victorova	2005	Genetic polymorphisms in the cytochromes P-450 (1A1, 2E1), microsomal epoxide hydrolase and glutathione S-transferase M1, T1, and P1 genes, and their relationship with chronic bronchitis and relapsing pneumonia in children	Journal of Molecular Medicine-Jmm		10.1007/s00109-005-0660-6
Journal Article	U. Kositanont; P. Wongsurakiat; P. Pooruk; N. Maranetra; P. Puthavathana	2010	Induction of cross-neutralizing antibody against H5N1 virus after vaccination with seasonal influenza vaccine in COPD patients	Viral immunology	Journal article	10.1089/vim.2009.0082
Journal Article	R. S. Koskela; P. Mutanen; J. A. Sorsa; M. Klockars	2005	Respiratory disease and cardiovascular morbidity	Occupational and Environmental Medicine		10.1136/oem.2004.017111
Journal Article	B. Kosmider; E. M. Messier; H. W. Chu; R. J. Mason	2011	Human Alveolar Epithelial Cell Injury Induced by Cigarette Smoke	Plos One		10.1371/journal.pone.0026059
Journal Article	K. Kostikas; A. Clemens; F. Patalano	2016	Prediction and prevention of exacerbations and mortality in patients with COPD	Expert Review of Respiratory Medicine		10.1080/17476348.2016.1185371
Journal Article	S. Kotlyarov	2022	High-Density Lipoproteins: A Role in Inflammation in COPD	International Journal of Molecular Sciences		10.3390/ijms23158128
Journal Article	M. Kouchek; M. Miri; M. Mokhtari; M. Valai; M. Sistanizad; M. Solooki	2014	Magnesium sulfate in exacerbations of COPD in patients admitted to internal medicine ward	Iranian journal of pharmaceutical research	Journal article
Journal Article	A. Kovchun; V. Kachkovska; A. Bondarkova; L. Prystupa	2022	Clinical efficacy of anemia of chronic disease treatment in patients with COPD	European respiratory journal	Journal article; Conference proceeding	10.1183/13993003.congress-2022.1216
Journal Article	A. Kovchun; V. Kachkovska; L. Prystupa	2020	Correction of the anemia of chronic disease among COPD patients	European respiratory journal	Journal article; Conference proceeding	10.1183/13993003.congress-2020.2986
Journal Article	I. Koyuturk; S. Kedia; A. Robotham; A. Star; D. Brochu; J. Sauvageau; J. Kelly; M. Gilbert; Y. Durocher	2022	High-level production of wild-type and oxidation-resistant recombinant alpha-1-antitrypsin in glycoengineered CHO cells	Biotechnology and Bioengineering		10.1002/bit.28129
Journal Article	M. Kraim-Leleu; F. X. Lesage; M. Drame; F. Lebargy; F. Deschamps	2016	Occupational Risk Factors for COPD: A Case-Control Study	Plos One		10.1371/journal.pone.0158719
Journal Article	S. Krishnan; T. Kulkarni; A. Ghoshal; R. Dhar	2017	Bundling' COPD care	European respiratory journal	Journal article; Conference proceeding	10.1183/1393003.congress-2017.PA762
Journal Article	K. Kshirsagar; V. C. Patil	2021	Chronic obstructive pulmonary disease: Is serum magnesium level a risk factor for its acute exacerbation?	Caspian Journal of Internal Medicine		10.22088/cjim.12.2.223
Journal Article	P. Kuban; E. G. Kobrin; M. Kaljurand	2012	Capillary electrophoresis - A new tool for ionic analysis of exhaled breath condensate	Journal of Chromatography A		10.1016/j.chroma.2012.06.085
Journal Article	H. Kubo; K. Asai; K. Kojima; A. Sugitani; Y. Kyomoto; A. Okamoto; K. Yamada; N. Ijiri; T. Watanabe; K. Hirata; T. Kawaguchi	2019	Exercise Ameliorates Emphysema Of Cigarette Smoke-Induced COPD In Mice Through The Exercise-Irisin-Nrf2 Axis	International Journal of Chronic Obstructive Pulmonary Disease		10.2147/copd.S226623
Journal Article	H. Kubo; N. Honda; F. Tsuji; T. Iwanaga; M. Muraki; Y. Tohda	2006	Effects of dietary supplements on the Fischer ratio before and after pulmonary rehabilitation	Asia Pacific Journal of Clinical Nutrition
Journal Article	N. I. Kubysheva; S. K. Soodaeva; L. B. Postnikova; E. I. Kuz'mina; K. N. Kontorshchikova; I. A. Klimanov	2019	Study of oxidative stress parameters in patients with chronic obstructive pulmonary disease exacerbation	Pulmonologiya	Journal article	10.18093/0869-0189-2019-29-6-708-715
Journal Article	S. Kuleci; I. Hanta; A. Kocabas; N. Canacankatan	2008	The effect of different treatment modalities on oxidative stress in COPD	Advances in Therapy		10.1007/s12325-008-0064-4
Journal Article	S. Kuleci; I. Hanta; A. Kocabas; N. Canacankatan	2008	The effect of different treatment modalities on oxidative stress in COPD	Advances in therapy	Journal article	10.1007/s12325-008-0064-4
Journal Article	A. Kumar; M. Najafzadeh; B. K. Jacob; A. Dhawan; D. Anderson	2015	Zinc oxide nanoparticles affect the expression of p53, Ras p21 and JNKs: an ex vivo/in vitro exposure study in respiratory disease patients	Mutagenesis		10.1093/mutage/geu064
Journal Article	N. Kumar; D. Liang; A. Comellas; A. D. Chu; T. Abrams	2013	Satellite-based PM concentrations and their application to COPD in Cleveland, OH	Journal of Exposure Science and Environmental Epidemiology		10.1038/jes.2013.52
Journal Article	V. Kumar; N. Kaur; A. Kaur; P. Wadhwa	2023	Phytochemistry and Pharmacology of Indian Traditional Plant Hyssop (Hyssopus officinalis L.): A Review	Natural Products Journal		10.2174/2210315512666220811153919
Journal Article	A. Kumari; R. K. Chowhan; P. Kakchingtabam; S. Shahnaj; H. Rahaman; M. S. Ansari; L. R. Singh	2021	Peroxiredoxin-6: A Guardian of Lung Pathophysiologies	Current Protein & Peptide Science		10.2174/1389203722666211109101853
Journal Article	H. Kume; R. Yamada; Y. Sato; R. Togawa	2023	Airway Smooth Muscle Regulated by Oxidative Stress in COPD	Antioxidants		10.3390/antiox12010142
Journal Article	K. M. Kunisaki; D. E. Niewoehner; J. E. Connett	2012	Vitamin D levels and risk of acute exacerbations of chronic obstructive pulmonary disease: a prospective cohort study	American journal of respiratory and critical care medicine	Journal article	10.1164/rccm.201109-1644OC
Journal Article	K. M. Kunisaki; D. E. Niewoehner; R. J. Singh; J. E. Connett	2011	Vitamin D status and longitudinal lung function decline in the Lung Health Study	European Respiratory Journal		10.1183/09031936.00146509
Journal Article	K. M. Kunisaki; T. S. Rector	2011	Vitamin D and responses to inhaled fluticasone in severe chronic obstructive pulmonary disease	International Journal of Chronic Obstructive Pulmonary Disease		10.2147/copd.S15358
Journal Article	S. K. Kunutsor; A. Voutilainen; J. A. Laukkanen	2023	Serum Copper-to-Zinc Ratio and Risk of Chronic Obstructive Pulmonary Disease: A Cohort Study	Lung		10.1007/s00408-022-00591-6
Journal Article	H. W. Kuo; C. L. Chang; W. M. Liang; B. C. Chung	1999	Respiratory abnormalities among male foundry workers in central Taiwan	Occupational Medicine-Oxford		10.1093/occmed/49.8.499
Journal Article	W. K. Kuo; Y. C. Liu; C. M. Chu; C. C. Hua; C. Y. Huang; M. H. Liu; C. H. Wang	2019	Amino Acid-Based Metabolic Indexes Identify Patients With Chronic Obstructive Pulmonary Disease And Further Discriminates Patients In Advanced BODE Stages	International Journal of Chronic Obstructive Pulmonary Disease		10.2147/copd.S220557
Journal Article	K. Kupai; G. Szucs; S. Cseh; I. Hajdu; C. Csonka; T. Csont; P. Ferdinandy	2010	Matrix metalloproteinase activity assays: Importance of zymography	Journal of Pharmacological and Toxicological Methods		10.1016/j.vascn.2010.02.011
Journal Article	O. P. Kurmi; C. Dunster; J. G. Ayres; F. J. Kelly	2013	Oxidative potential of smoke from burning wood and mixed biomass fuels	Free Radical Research		10.3109/10715762.2013.832831
Journal Article	R. K. Kurup; P. A. Kurup	2003	Hypothalamic digoxin, cerebral chemical dominance, and pathogenesis of pulmonary diseases	International Journal of Neuroscience		10.1080/00207450390162056
Journal Article	E. Kurys; P. Kurys; A. Kuźniar; R. Kieszko	2001	Analysis of antioxidant enzyme activity and magnesium level in chronic obstructive pulmonary disease (COPD)	Annales Universitatis Mariae Curie-Sklodowska. Sectio D	Journal article
Journal Article	Y. Kusaka; K. Sato; N. Suganuma; Y. Hosoda	2001	Metal-induced lung disease: lessons from Japan's experience	Journal of Occupational Health		10.1539/joh.43.1
Journal Article	H. Kusuoka; Y. Yamasaki; T. Izumi; A. Kashiwagi; R. Kawamori; K. Shimamoto; N. Yamada; T. Nishimura	2008	Surveillance study for creating the national clinical database relating to ECG-gated myocardial perfusion SPECT of asymptomatic ischemic heart disease in patients with type-2 diabetes mellitus: J-ACCESS 2 study design	Annals of Nuclear Medicine		10.1007/s12149-007-0079-y
Journal Article	T. Kutsuzawa; S. Shioya; D. Kurita; M. Haida	2009	Plasma branched-chain amino acid levels and muscle energy metabolism in patients with chronic obstructive pulmonary disease	Clinical Nutrition		10.1016/j.clnu.2009.01.019
Journal Article	Y. Kyogoku; H. Sugiura; T. Ichikawa; T. Numakura; A. Koarai; M. Yamada; N. Fujino; Y. Tojo; K. Onodera; R. Tanaka; K. Sato; H. Sano; S. Yamanaka; K. Itakura; A. Mitsune; T. Tamada; T. Akaike; M. Ichinose	2019	Nitrosative stress in patients with asthma-chronic obstructive pulmonary disease overlap	Journal of Allergy and Clinical Immunology		10.1016/j.jaci.2019.04.023
Journal Article	W. W. Labaki; T. Gu; S. Murray; J. L. Curtis; L. Yeomans; R. P. Bowler; R. G. Barr; A. P. Comellas; N. N. Hansel; C. B. Cooper; I. Barjaktarevic; R. E. Kanner; R. Paine; M. L. N. McDonald; J. A. Krishnan; S. P. Peters; P. G. Woodruff; W. K. O'Neal; W. Q. Diao; B. He; F. J. Martinez; T. J. Standiford; K. A. Stringer; M. L. K. Han	2019	Serum amino acid concentrations and clinical outcomes in smokers: SPIROMICS metabolomics study	Scientific Reports		10.1038/s41598-019-47761-w
Journal Article	C. A. Labarrere; G. S. Kassab	2022	Glutathione: A Samsonian life-sustaining small molecule that protects against oxidative stress, ageing and damaging inflammation	Frontiers in Nutrition		10.3389/fnut.2022.1007816
Journal Article	R. Lakhdar; S. Denden; M. H. Mouhamed; A. Chalgoum; N. Leban; J. Knani; G. Lefranc; A. Miled; J. Ben Chibani; A. H. Khelil	2011	Correlation of EPHX1, GSTP1, GSTM1, and GSTT1 genetic polymorphisms with antioxidative stress markers in chronic obstructive pulmonary disease	Experimental Lung Research		10.3109/01902148.2010.535093
Journal Article	S. P. Lakshmi; A. T. Reddy; L. D. Kodidhela; N. C. Varadacharyulu	2020	Epigallocatechin gallate diminishes cigarette smoke-induced oxidative stress, lipid peroxidation, and inflammation in human bronchial epithelial cells	Life Sciences		10.1016/j.lfs.2020.118260
Journal Article	M. Lamontagne; W. Timens; K. Hao; Y. Bosse; M. Laviolette; K. Steiling; J. D. Campbell; C. Couture; M. Conti; K. Sherwood; J. C. Hogg; C. A. Brandsma; M. van den Berge; A. Sandford; S. Lam; M. E. Lenburg; A. Spira; P. D. Pare; D. Nickle; D. D. Sin; D. S. Postma	2014	Genetic regulation of gene expression in the lung identifies CST3 and CD22 as potential causal genes for airflow obstruction	Thorax		10.1136/thoraxjnl-2014-205630
Journal Article	R. C. J. Langen; S. H. Korn; E. F. M. Wouters	2003	ROS in the local and systemic pathogenesis of COPD	Free Radical Biology and Medicine		10.1016/s0891-5849(03)00316-2
Journal Article	B. Lanske; M. S. Razzaque	2007	Premature aging in klotho mutant mice: Cause or consequence?	Ageing Research Reviews		10.1016/j.arr.2007.02.002
Journal Article	A. Lapointe; N. R. Moreau; D. Simonyan; F. Rousseau; V. Mallette; F. Prefontaine-Racine; C. Paquette; M. Mallet; A. St-Pierre; S. Berthelot	2021	Identification of Predictors of Abnormal Calcium, Magnesium and Phosphorus Blood Levels in the Emergency Department: A Retrospective Cohort Study	Open Access Emergency Medicine		10.2147/oaem.S289748
Journal Article	A. C. Lara; E. Corretto; L. Kotrbova; F. Lorenc; K. Petrickova; R. Grabic; A. Chronakova	2021	The Genome Analysis of the Human Lung-Associated Streptomyces sp. TR1341 Revealed the Presence of Beneficial Genes for Opportunistic Colonization of Human Tissues	Microorganisms		10.3390/microorganisms9081547
Journal Article	N. Lathiya; Q. Aziz; A. Fawwad; I. A. Siddiqui; A. Basit	2023	Change in pulmonary function tests and their relation to the serum levels of ceruloplasmin, copper and superoxide dismutase in patients suffering from Type-1 and Type-2 diabetes	Pakistan Journal of Medical Sciences		10.12669/pjms.39.3.6485
Journal Article	A. L. Laurila; T. Anttila; E. Laara; A. Bloigu; J. Virtamo; D. Albanes; M. Leinonen; P. Saikku	1997	Serological evidence of an association between Chlamydia pneumoniae infection and lung cancer	International Journal of Cancer		10.1002/(sici)1097-0215(19970220)74:1<31::Aid-ijc6>3.0.Co;2-1
Journal Article	A. L. Laurila; T. Anttila; E. Läärä; A. Bloigu; J. Virtamo; D. Albanes; M. Leinonen; P. Saikku	1997	Serological evidence of an association between Chlamydia pneumoniae infection and lung cancer	International journal of cancer	Journal article	10.1002/(sici)1097-0215(19970220)74:1<31::aid-ijc6>3.0.co;2-1
Journal Article	L. Laviolette; L. C. Lands; N. Dauletbaev; D. Saey; J. Milot; S. Provencher; P. LeBlanc; F. Maltais	2010	Combined Effect of Dietary Supplementation with Pressurized Whey and Exercise Training in Chronic Obstructive Pulmonary Disease: A Randomized, Controlled, Double-Blind Pilot Study	Journal of Medicinal Food		10.1089/jmf.2009.0142
Journal Article	L. Laviolette; L. C. Lands; N. Dauletbaev; D. Saey; J. Milot; S. Provencher; P. LeBlanc; F. Maltais	2010	Combined effect of dietary supplementation with pressurized whey and exercise training in chronic obstructive pulmonary disease: a randomized, controlled, double-blind pilot study	Journal of medicinal food	Journal article	10.1089/jmf.2009.0142
Journal Article	J. M. Lawler; W. Song	2002	Specificity of antioxidant enzyme inhibition in skeletal muscle to reactive nitrogen species donors	Biochemical and Biophysical Research Communications		10.1016/s0006-291x(02)00602-2
Journal Article	J. M. Lawler; W. Song; S. R. Demaree	2003	Hindlimb unloading increases oxidative stress and disrupts antioxidant capacity in skeletal muscle	Free Radical Biology and Medicine		10.1016/s0891-5849(03)00186-2
Journal Article	M. W. Lawless; K. J. O'Byrne; S. G. Gray	2009	Oxidative stress induced lung cancer and COPD: opportunities for epigenetic therapy	Journal of Cellular and Molecular Medicine		10.1111/j.1582-4934.2009.00845.x
Journal Article	M. W. Lawless; K. J. O'Byrne; S. G. Gray	2010	Targeting oxidative stress in cancer	Expert Opinion on Therapeutic Targets		10.1517/14728222.2010.526933
Journal Article	T. J. Lawton; G. E. Kenney; J. D. Hurley; A. C. Rosenzweig	2016	The CopC Family: Structural and Bioinformatic Insights into a Diverse Group of Periplasmic Copper Binding Proteins	Biochemistry		10.1021/acs.biochem.6b00175
Journal Article	O. Le Rouzic; B. Kone; J. Kluza; P. Marchetti; F. Hennegrave; C. Olivier; G. Kervoaze; E. Vilain; C. Mordacq; N. Just; T. Perez; N. Bautin; M. Pichavant; P. Gosset	2016	Cigarette smoke alters the ability of human dendritic cells to promote anti-Streptococcus pneumoniae Th17 response	Respiratory Research		10.1186/s12931-016-0408-6
Journal Article	C. H. Lee; E. K. Goag; S. H. Lee; K. S. Chung; J. Y. Jung; M. S. Park; Y. S. Kim; S. K. Kim; J. Chang; J. H. Song	2016	Association of serum ferritin levels with smoking and lung function in the Korean adult population: analysis of the fourth and fifth Korean National Health and Nutrition Examination Survey	International Journal of Chronic Obstructive Pulmonary Disease		10.2147/copd.S116982
Journal Article	C. Y. Lee; S. H. Shin; H. S. Choi; Y. Im; B. G. Kim; J. Y. Song; D. Lee; H. Y. Park; J. H. Lim	2022	Association Between Vitamin D Level and Respiratory Symptoms in Patients with Stable Chronic Obstructive Pulmonary Disease	International Journal of Chronic Obstructive Pulmonary Disease		10.2147/copd.S326037
Journal Article	D. Lee; K. C. Shin; J. Chung; K. Lee; H. Jin	2018	The Role of Appendicular Skeletal Muscle Mass Index in the Relation of Vitamin D Deficiency to Sarcopenia in Chronic Obstructive Pulmonary Disease	American Journal of Respiratory and Critical Care Medicine
Journal Article	G. H. Lee; N. W. Cheng; H. H. Yu; J. N. Tsai; T. Liu; Z. H. Wen; B. H. Chen; T. F. Fu	2019	A novel zebrafish model to emulate lung injury by folate deficiency-induced swim bladder defectiveness and protease/antiprotease expression imbalance	Scientific Reports		10.1038/s41598-019-49152-7
Journal Article	H. Lee; J. Lee; S. H. Hong; I. Rahman; S. R. Yang	2018	Inhibition of RAGE Attenuates Cigarette Smoke-Induced Lung Epithelial Cell Damage via RAGE-Mediated Nrf2/DAMP Signaling	Frontiers in Pharmacology		10.3389/fphar.2018.00684
Journal Article	H. M. Lee; M. Liu; K. Lee; Y. T. Luo; N. D. Wong	2014	Does Low Vitamin D Amplify the Association of COPD With Total and Cardiovascular Disease Mortality?	Clinical Cardiology		10.1002/clc.22284
Journal Article	H. S. Lee; J. H. Lee	2017	Vitamin D and Urinary Incontinence among Korean Women: a Propensity Score-matched Analysis from the 2008-2009 Korean National Health and Nutrition Examination Survey	Journal of Korean Medical Science		10.3346/jkms.2017.32.4.661
Journal Article	I. T. Lee; C. M. Yang	2012	Role of NADPH oxidase/ROS in pro-inflammatory mediators-induced airway and pulmonary diseases	Biochemical Pharmacology		10.1016/j.bcp.2012.05.005
Journal Article	J. Lee; J. Jang; S. M. Park; S. R. Yang	2021	An Update on the Role of Nrf2 in Respiratory Disease: Molecular Mechanisms and Therapeutic Approaches	International Journal of Molecular Sciences		10.3390/ijms22168406
Journal Article	J. Lee; S. Lee; K. Kong; Y. Ryu; J. Chang	2015	Low Intake Of Carotene Rather Than Low Serum Vitamin D Levels Is Associated With Osteoporosis In Subjects With Chronic Obstructive Pulmonary Disease	American Journal of Respiratory and Critical Care Medicine
Journal Article	J. E. Lee; D. S. Im	2021	Suppressive Effect of Carnosol on Ovalbumin-Induced Allergic Asthma	Biomolecules & Therapeutics		10.4062/biomolther.2020.050
Journal Article	J. H. Lee; H. S. Lee	2017	Nutrient intake and urinary incontinence in Korean women: A propensity score-matched analysis from the Korea National Health and Nutrition Examination Survey data	International Journal of Urology		10.1111/iju.13439
Journal Article	J. H. Lee; S. J. Lee; K. A. Kong; Y. J. Ryu; J. H. Chang	2014	LOW VITAMIN D LEVELS WERE NOT ASSOCIATED WITH OSTEOPOROSIS IN CHRONIC OBSTRUCTIVE PULMONARY DISEASE	Respirology
Journal Article	J. W. Lee; H. A. Park; O. K. Kwon; Y. G. Jang; J. Y. Kim; B. K. Choi; H. J. Lee; S. Lee; J. H. Paik; S. R. Oh; K. S. Ahn; H. J. Lee	2016	Asiatic acid inhibits pulmonary inflammation induced by cigarette smoke	International Immunopharmacology		10.1016/j.intimp.2016.07.010
Journal Article	J. W. Lee; H. W. Ryu; S. Y. Park; H. A. Park; O. K. Kwon; H. J. Yuk; K. K. Shrestha; M. Park; J. H. Kim; S. Lee; S. R. Oh; K. S. Ahn	2017	Protective effects of neem (Azadirachta indica A. Juss.) leaf extract against cigarette smoke- and lipopolysaccharide-induced pulmonary inflammation	International Journal of Molecular Medicine		10.3892/ijmm.2017.3178
Journal Article	K. H. Lee; J. Jeong; Y. J. Koo; A. H. Jang; C. H. Lee; C. G. Yoo	2017	Exogenous neutrophil elastase enters bronchial epithelial cells and suppresses cigarette smoke extract-induced heme oxygenase-1 by cleaving sirtuin 1	Journal of Biological Chemistry		10.1074/jbc.M116.771089
Journal Article	K. H. Lee; J. Woo; J. Kim; C. H. Lee; C. G. Yoo	2023	YPL-001 Shows Various Beneficial Effects against Cigarette Smoke Extract-Induced Emphysema Formation: Anti-Inflammatory, Anti-Oxidative, and Anti-Apoptotic Effects	Antioxidants		10.3390/antiox12010015
Journal Article	K. H. Lee; C. G. Yoo	2013	Simultaneous inactivation of GSK-3 beta suppresses quercetin-induced apoptosis by inhibiting the JNK pathway	American Journal of Physiology-Lung Cellular and Molecular Physiology		10.1152/ajplung.00348.2012
Journal Article	K. Y. Lee; S. M. Wu; H. Y. Kou; K. Y. Chen; H. C. Chuang; P. H. Feng; K. F. Chung; K. Ito; T. T. Chen; W. L. Sun; W. T. Liu; C. H. Tseng; S. C. Ho	2022	Association of air pollution exposure with exercise-induced oxygen desaturation in COPD	Respiratory Research		10.1186/s12931-022-02000-1
Journal Article	P. H. Lee; B. G. Kim; S. H. Lee; G. D. Leikauf; A. S. Jang	2018	Proteomic identification of moesin upon exposure to acrolein	Proteome Science		10.1186/s12953-017-0130-4
Journal Article	P. H. Lee; V. C. Kok; P. L. Chou; M. C. Ku; Y. C. Chen; J. T. Horng	2016	Risk and clinical predictors of osteoporotic fracture in East Asian patients with chronic obstructive pulmonary disease: a population-based cohort study	Peerj		10.7717/peerj.2634
Journal Article	S. Lee; H. Park; H. Yun; H. Kim; Y. H. Jin; C. S. Park; H. J. Ahn; J. J. Cho; Y. Park	2017	Effect of crotonaldehyde on the induction of HO-1 expression in A549 cells	Molecular & Cellular Toxicology		10.1007/s13273-017-0024-7
Journal Article	S. Lee; G. Y. Suh; S. W. Ryter; A. M. K. Choi	2016	Regulation and Function of the Nucleotide Binding Domain Leucine-Rich Repeat-Containing Receptor, Pyrin Domain-Containing-3 Inflammasome in Lung Disease	American Journal of Respiratory Cell and Molecular Biology		10.1165/rcmb.2015-0231TR
Journal Article	S. E. Lee; Y. S. Park	2021	The Emerging Roles of Antioxidant Enzymes by Dietary Phytochemicals in Vascular Diseases	Life-Basel		10.3390/life11030199
Journal Article	S. W. Lee; H. H. Hwang; P. W. C. Hsu; T. Y. Chuang; C. W. Liu; L. S. H. Wu	2019	Whole-genome methylation profiling from PBMCs in acute-exacerbation COPD patients with good and poor responses to corticosteroid treatment	Genomics		10.1016/j.ygeno.2018.09.010
Journal Article	W. Lee; P. S. Thomas	2009	Oxidative Stress in COPD and Its Measurement through Exhaled Breath Condensate	Cts-Clinical and Translational Science		10.1111/j.1752-8062.2009.00093.x
Journal Article	J. Leelarungrayub; D. Pinkaew; R. Puntumetakul; J. Klaphajone	2017	Effects of a simple prototype respiratory muscle trainer on respiratory muscle strength, quality of life and dyspnea, and oxidative stress in COPD patients: a preliminary study	International Journal of Chronic Obstructive Pulmonary Disease		10.2147/copd.S131062
Journal Article	J. Leelarungrayub; D. Pinkaew; R. Puntumetakul; J. Klaphajone	2017	Effects of a simple prototype respiratory muscle trainer on respiratory muscle strength, quality of life and dyspnea, and oxidative stress in COPD patients: a preliminary study	International journal of chronic obstructive pulmonary disease	Journal article	10.2147/COPD.S131062
Journal Article	J. Leelarungrayub; D. Pinkaew; R. Puntumetakul; J. Klaphajone	2017	Effects of a simple prototype respiratory muscle trainer on respiratory muscle strength, quality of life and dyspnea, and oxidative stress in COPD patients: a preliminary study	International journal of chronic obstructive pulmonary disease	Journal article	10.2147/COPD.S131062
Journal Article	J. Leelarungrayub; R. Puntumetakul; T. Sriboonreung; Y. Pothasak; J. Klaphajone	2018	Preliminary study: comparative effects of lung volume therapy between slow and fast deep-breathing techniques on pulmonary function, respiratory muscle strength, oxidative stress, cytokines, 6-minute walking distance, and quality of life in persons with COPD	International Journal of Chronic Obstructive Pulmonary Disease		10.2147/copd.S181428
Journal Article	J. Leelarungrayub; R. Puntumetakul; T. Sriboonreung; Y. Pothasak; J. Klaphajone	2018	Preliminary study: comparative effects of lung volume therapy between slow and fast deep-breathing techniques on pulmonary function, respiratory muscle strength, oxidative stress, cytokines, 6-minute walking distance, and quality of life in persons with COPD	International journal of chronic obstructive pulmonary disease	Journal article	10.2147/COPD.S181428
Journal Article	A. Y. Leem; Y. S. Kim; J. H. Lee; T. H. Kim; H. Y. Kim; Y. M. Oh; S. Do Lee; J. Y. Jung	2019	Serum bilirubin level is associated with exercise capacity and quality of life in chronic obstructive pulmonary disease	Respiratory Research		10.1186/s12931-019-1241-5
Journal Article	P. A. Leermakers; H. R. Gosker	2016	Skeletal muscle mitophagy in chronic disease: implications for muscle oxidative capacity?	Current Opinion in Clinical Nutrition and Metabolic Care		10.1097/mco.0000000000000319
Journal Article	P. A. Leermakers; A. Schols; A. E. M. Kneppers; M. Kelders; C. C. de Theije; M. Lainscak; H. R. Gosker	2018	Molecular signalling towards mitochondrial breakdown is enhanced in skeletal muscle of patients with chronic obstructive pulmonary disease (COPD)	Scientific Reports		10.1038/s41598-018-33471-2
Journal Article	A. Lehouck; S. Boonen; M. Decramer; W. Janssens	2011	COPD, Bone Metabolism, and Osteoporosis	Chest		10.1378/chest.10-1427
Journal Article	A. Lehouck; C. Carremans; R. Bouillon; C. Mathieu; B. Decallonne; J. Van Eldere; J. Verhaegen; M. Decramer; W. Janssens	2010	Vitamin D deficiency correlates with disease severity in COPD	American Journal of Respiratory and Critical Care Medicine
Journal Article	A. Lehouck; C. Carremans; R. Bouillon; C. Mathieu; B. Decallonne; J. Van Eldere; J. Verhaegen; M. Decramer; W. Janssens	2010	Vitamin D deficiency correlates with disease severity in COPD	American journal of respiratory and critical care medicine	Journal article; Conference proceeding
Journal Article	A. Lehouck; C. Mathieu; R. Bouillon; J. Verhaegen; J. Van Eldere; B. Decallonne; C. Carremans; F. Baeke; M. Decramer; W. Janssens	2011	High doses of vitamin D for the treatment of COPD exacerbations: an intervention trial	American journal of respiratory and critical care medicine	Journal article; Conference proceeding
Journal Article	A. Lehouck; C. Mathieu; C. Carremans; F. Baeke; J. Verhaegen; J. Van Eldere; B. Decallonne; R. Bouillon; M. Decramer; W. Janssens	2012	High doses of vitamin D to reduce exacerbations in chronic obstructive pulmonary disease: a randomized trial	Annals of internal medicine	Journal article	10.7326/0003-4819-156-2-201201170-00004
Journal Article	A. Lehouck; C. Mathieu; C. Carremans; F. Baeke; J. Verhaegen; J. Van Eldere; B. Decallonne; R. Bouillon; M. Decramer; W. Janssens	2012	High doses of vitamin d to reduce exacerbations in chronic obstructive pulmonary disease: a randomized trial	COPD: journal of chronic obstructive pulmonary disease	Journal article	10.3109/15412555.2012.665757
Journal Article	A. Lehouck; H. van Remoortel; T. Troosters; M. Decramer; W. Janssens	2010	COPD and bone metabolism: A clinical update	Revue Des Maladies Respiratoires		10.1016/j.rmr.2010.10.007
Journal Article	A. Lehouck; E. Wauters; C. Mathieu; C. Carremans; M. Decramer; D. Lambrechts; W. Janssens	2011	Vitamin D Binding Protein Phenotypes Have An Impact On Vitamin D Substitution In COPD	American Journal of Respiratory and Critical Care Medicine
Journal Article	A. Lehouck; E. Wauters; C. Mathieu; C. Carremans; M. Decramer; D. Lambrechts; W. Janssens	2011	Vitamin D binding protein phenotypes have an impact on vitamin D substitution in COPD	American journal of respiratory and critical care medicine	Journal article; Conference proceeding
Journal Article	S. T. Lehtonen; S. Ohlmeier; R. Kaarteenaho-Wiik; T. Harju; P. Paakko; Y. Soini; V. L. Kinnula	2008	Does the oxidative stress in chronic obstructive pulmonary disease cause thioredoxin/peroxiredoxin oxidation?	Antioxidants & Redox Signaling		10.1089/ars.2007.1952
Journal Article	E. Lemarie; P. Diot; J. L. Baulieu	1998	Scintigraphic imagery	Revue Des Maladies Respiratoires
Journal Article	A. Lenander-Ramirez; I. L. Bryngelsson; P. Vihlborg; H. Westberg; L. Andersson	2022	Respirable Dust and Silica Respiratory Diseases Among Swedish Iron Foundry Workers	Journal of Occupational and Environmental Medicine		10.1097/jom.0000000000002533
Journal Article	P. Leophonte; J. C. Guerin; F. X. Lebas; F. Liard; P. Boulanger	2006	Oxidatif-stress and COPD. Role of infection. Prevention	Medecine Et Maladies Infectieuses		10.1016/j.medmal.2005.12.006
Journal Article	P. Leuenberger; H. P. Anderhub; O. Brandli; R. Keller; A. Knoblauch; M. Kuhn; A. P. Perruchoud; T. Rochat; E. Russi; B. Villiger; J. P. Zellweger	1997	Management 1997 of chronic obstructive pulmonary disease	Schweizerische Medizinische Wochenschrift
Journal Article	S. Levitt; D. Grupel; M. Waldman; T. Tobias; T. K. Marras	2013	The Use of N-Acetylcysteine in Respiratory Diseases	Current Respiratory Medicine Reviews		10.2174/1573398x10666140204230324
Journal Article	L. Lewandowski; M. Kepinska; H. Milnerowicz	2019	The copper-zinc superoxide dismutase activity in selected diseases	European Journal of Clinical Investigation		10.1111/eci.13036
Journal Article	B. W. Lewis; M. L. Ford; L. K. Rogers; R. D. Britt	2021	Oxidative Stress Promotes Corticosteroid Insensitivity in Asthma and COPD	Antioxidants		10.3390/antiox10091335
Journal Article	P. Lewis; K. D. O'Halloran	2016	Diaphragm Muscle Adaptation to Sustained Hypoxia: Lessons from Animal Models with Relevance to High Altitude and Chronic Respiratory Diseases	Frontiers in Physiology		10.3339/fphys.2016.00623
Journal Article	P. Lewis; D. Sheehan; R. Soares; A. V. Coelho; K. D. O'Halloran	2015	Chronic sustained hypoxia-induced redox remodeling causes contractile dysfunction in mouse sternohyoid muscle	Frontiers in Physiology		10.3389/fphys.2015.00122
Journal Article	F. Li; C. Wiegman; J. M. Seiffert; J. Zhu; C. Clarke; Y. Chang; P. Bhavsar; I. Adcock; J. F. Zhang; X. Zhou; K. F. Chung	2013	Effects of N-Acetylcysteine in Ozone-Induced Chronic Obstructive Pulmonary Disease Model	Plos One		10.1371/journal.pone.0080782
Journal Article	J. Li; J. Baker; A. Higham; R. Shah; A. Montero-Fernandez; C. Murray; N. Cooper; C. Lucas; C. Fox; D. Singh; S. Lea	2022	COPD lung studies of Nrf2 expression and the effects of Nrf2 activators	Inflammopharmacology		10.1007/s10787-022-00967-3
Journal Article	J. Li; Y. F. Lu; N. Li; P. J. Li; J. Q. Su; Z. R. Wang; T. Wang; Z. Y. Yang; Y. H. Yang; H. X. Chen; L. Xiao; H. X. Duan; W. B. Wu; X. D. Liu	2020	Muscle metabolomics analysis reveals potential biomarkers of exercise-dependent improvement of the diaphragm function in chronic obstructive pulmonary disease	International Journal of Molecular Medicine		10.3892/ijmm.2020.4537
Journal Article	J. S. Li; J. Wang; Y. Li; P. Zhao; Y. G. Tian; X. F. Liu; H. H. He; R. Jia	2021	Effective-component compatibility of Bufei Yishen formula protects COPD rats against PM2.5-induced oxidative stress via miR-155/FOXO3a pathway	Ecotoxicology and Environmental Safety		10.1016/j.ecoenv.2021.112918
Journal Article	L. Y. Li; C. T. Zhang; F. Y. Zhu; G. Zheng; Y. F. Liu; K. Liu; C. H. Zhang; H. Zhang	2022	Potential Natural Small Molecular Compounds for the Treatment of Chronic Obstructive Pulmonary Disease: An Overview	Frontiers in Pharmacology		10.3389/fphar.2022.821941
Journal Article	P. C. Li; W. H. Tsai; C. T. Chien	2013	Dietary Monascus adlay supplements facilitate suppression of cigarette smoke-induced pulmonary endoplasmic reticulum stress, autophagy, apoptosis and emphysema-related PLGF in the rat	Food Chemistry		10.1016/j.foodchem.2012.08.007
Journal Article	T. T. Li; H. Y. Wang; H. Zhang; P. P. Zhang; M. C. Zhang; H. Y. Feng; X. Y. Duan; W. B. Liu; X. W. Wang; Z. G. Sun	2023	Effect of breathing exercises on oxidative stress biomarkers in humans: A systematic review and meta-analysis	Frontiers in Medicine		10.3389/fmed.2023.1121036
Journal Article	X. Y. Li; J. He; M. Yu; J. Sun	2020	The efficacy of vitamin D therapy for patients with COPD: a meta-analysis of randomized controlled trials	Annals of Palliative Medicine		10.21037/apm.2020.02.26
Journal Article	X. Y. Li; B. L. Luo; L. J. Wang; W. D. Zhang; Z. G. Liu	2015	15-Deoxy-prostaglandin J2 anti-inflammation in a rat model of chronic obstructive pulmonary disease and human bronchial epithelial cells via Nrf2 activation	Genetics and Molecular Research		10.4238/2015.October.29.22
Journal Article	X. Y. Li; J. Y. Xu; P. P. Li	2020	Rat bone mesenchymal stem cells exert antiproliferative effects on nicotine-exposed T cells via iNOS production	Molecular Medicine Reports		10.3892/mmr.2020.11027
Journal Article	Y. X. Li; G. G. Yu; S. P. Yuan; C. T. Tan; J. L. Xie; Y. S. Ding; P. Q. Lian; L. X. Fu; Q. Hou; B. Xu; H. Y. Wang	2016	14,15-Epoxyeicosatrienoic acid suppresses cigarette smoke condensate-induced inflammation in lung epithelial cells by inhibiting autophagy	American Journal of Physiology-Lung Cellular and Molecular Physiology		10.1152/ajplung.00161.2016
Journal Article	Z. J. Li; S. Alam; J. C. Wang; C. S. Sandstrom; S. Janciauskiene; R. Mahadeva	2009	Oxidized alpha(1)-antitrypsin stimulates the release of monocyte chemotactic protein-1 from lung epithelial cells: potential role in emphysema	American Journal of Physiology-Lung Cellular and Molecular Physiology		10.1152/ajplung.90373.2008
Journal Article	Z. M. Li; S. Y. Xu; Y. Z. Feng; Y. R. Cheng; J. B. Xiong; Y. Zhou; C. X. Guan	2021	The role of NOX4 in pulmonary diseases	Journal of Cellular Physiology		10.1002/jcp.30005
Journal Article	Z. J. Liang; Q. Wang; C. Y. Fu; R. Liu; L. Wang; G. Q. Pei; L. Xu; C. Q. He; Q. Wei	2022	What conservative interventions can improve the long-term quality of life, depression, and anxiety of individuals with stable COPD? A systematic review and meta-analysis	Quality of Life Research		10.1007/s11136-021-02965-4
Journal Article	J. P. Liao; C. H. Chi; H. C. Li; X. Y. Tang	2010	Effects of N-acetylcysteine on Clara cells in rats with cigarette smoke exposure	Chinese Medical Journal		10.3760/cma.j.issn.0366-6999.2010.04.006
Journal Article	T. C. Lien; J. H. Wang; M. T. Chang; C. D. Kuo	1993	COMPARISON OF BIPAP NASAL VENTILATION AND VENTILATION VIA IRON LUNG IN SEVERE STABLE COPD	Chest		10.1378/chest.104.2.460
Journal Article	T. C. Lien; J. H. Wang; M. T. Chang; C. D. Kuo	1993	Comparison of BiPAP nasal ventilation and ventilation via iron lung in severe stable COPD	Chest	Journal article	10.1378/chest.104.2.460
Journal Article	I. Liguori; G. Russo; F. Curcio; G. Bulli; L. Aran; D. Della-Morte; G. Gargiulo; G. Testa; F. Cacciatore; D. Bonaduce; P. Abete	2018	Oxidative stress, aging, and diseases	Clinical Interventions in Aging		10.2147/cia.S158513
Journal Article	K. Liippo; T. T. Pelliniemi; H. Lehto	1987	Trimethoprim prophylaxis of acute exacerbations in chronic obstructive pulmonary diseases	Acta medica Scandinavica	Journal article	10.1111/j.0954-6820.1987.tb01280.x
Journal Article	L. Lillienberg; J. P. Zock; H. Kromhout; E. Plana; D. Jarvis; K. Toren; M. Kogevinas	2008	A population-based study on welding exposures at work and respiratory symptoms	Annals of Occupational Hygiene		10.1093/annhyg/mem063
Journal Article	J. L. Lin; P. S. Thomas	2010	Current Perspectives of Oxidative Stress and its Measurement in Chronic Obstructive Pulmonary Disease	Copd-Journal of Chronic Obstructive Pulmonary Disease		10.3109/15412555.2010.496818
Journal Article	L. Lin; Y. Yin; G. Hou; D. Han; J. Kang; Q. Y. Wang	2017	Ursolic acid attenuates cigarette smoke-induced emphysema in rats by regulating PERK and Nrf2 pathways	Pulmonary Pharmacology & Therapeutics		10.1016/j.pupt.2017.03.014
Journal Article	Y. C. Lin; T. C. Wu; P. Y. Chen; L. Y. Hsieh; S. L. Yeh	2010	Comparison of plasma and intake levels of antioxidant nutrients in patients with chronic obstructive pulmonary disease and healthy people in Taiwan: a case-control study	Asia Pacific Journal of Clinical Nutrition
Journal Article	S. Liosis; T. Bauer; R. Schiele; H. Gohlke; M. Gottwik; H. Katus; G. Sabin; R. Zahn; S. Schneider; B. Rauch; J. Senges; U. Zeymer	2013	Predictors of 1-year mortality in patients with contemporary guideline-adherent therapy after acute myocardial infarction: results from the OMEGA study	Clinical Research in Cardiology		10.1007/s00392-013-0581-2
Journal Article	G. Y. H. Lip; C. Laroche; P. M. Ioachim; L. H. Rasmussen; L. Vitali-Serdoz; L. Petrescu; D. Darabantiu; H. Crijns; P. Kirchhof; P. Vardas; L. Tavazzi; A. P. Maggioni; G. Boriani	2014	Prognosis and treatment of atrial fibrillation patients by European cardiologists: One Year Follow-up of the EURObservational Research Programme-Atrial Fibrillation General Registry Pilot Phase (EORP-AF Pilot registry)	European Heart Journal		10.1093/eurheartj/ehu374
Journal Article	B. J. Lipworth; D. G. McDevitt; A. D. Struthers	1989	Prior treatment with diuretic augments the hypokalemic and electrocardiographic effects of inhaled albuterol	American journal of medicine	Journal article	10.1016/0002-9343(89)90438-5
Journal Article	A. J. Littman; M. D. Thornquist; E. White; L. A. Jackson; G. E. Goodman; T. L. Vaughan	2004	Prior lung disease and risk of lung cancer in a large prospective study	Cancer Causes & Control		10.1023/b:Caco.0000043432.71626.45
Journal Article	A. J. Littman; M. D. Thornquist; E. White; L. A. Jackson; G. E. Goodman; T. L. Vaughan	2004	Prior lung disease and risk of lung cancer in a large prospective study	Cancer causes & control	Journal article	10.1023/B:CACO.0000043432.71626.45
Journal Article	C. W. Liu; T. L. Lee; Y. C. Chen; C. J. Liang; S. H. Wang; J. H. Lue; J. S. Tsai; S. W. Lee; S. H. Chen; Y. F. Yang; T. Y. Chuang; Y. L. Chen	2018	PM2.5-induced oxidative stress increases intercellular adhesion molecule-1 expression in lung epithelial cells through the IL-6/AKT/STAT3/NF-kappa B-dependent pathway	Particle and Fibre Toxicology		10.1186/s12989-018-0240-x
Journal Article	J. H. Liu; Y. Y. Wang; J. Yin; Y. Yang; R. Geng; Z. H. Zhong; S. M. Ni; W. Liu; M. L. Du; H. Yu; J. L. Bai	2022	Pan-Cancer Analysis Revealed SRSF9 as a New Biomarker for Prognosis and Immunotherapy	Journal of Oncology		10.1155/2022/3477148
Journal Article	L. C. Liu; C. Y. Huang; J. J. Huang; H. C. Lee; S. Y. Huang	2010	The effect of vitamin C & E supplement on the antioxidative status in patients with chronic obstructive pulmonary disease: a double-blind placebo-control pilot study	Nutritional sciences journal	Journal article
Journal Article	M. Liu; F. Zheng; L. Ni; Y. Sun; R. Wu; T. Zhang; J. Zhang; X. Zhong; Y. Li	2016	Sugarcane bagasse dietary fiber as an adjuvant therapy for stable chronic obstructive pulmonary disease: a four-center, randomized, double-blind, placebo-controlled study	Journal of traditional chinese medicine = chung i tsa chih ying wen pan	Journal article	10.1016/s0254-6272(16)30057-7
Journal Article	M. Liu; X. Zhong; Y. Li; F. Zheng; R. Wu; Y. Sun; J. Zhang	2014	Xuan Bai Cheng Qi formula as an adjuvant treatment of acute exacerbation of chronic obstructive pulmonary disease of the syndrome type phlegm-heat obstructing the lungs: a multicenter, randomized, double-blind, placebo-controlled clinical trial	BMC complementary and alternative medicine	Journal article	10.1186/1472-6882-14-239
Journal Article	S. L. Liu; K. Liu; Q. Sun; W. W. Liu; H. Y. Tao; X. J. Sun	2011	Hydrogen therapy may be a novel and effective treatment for COPD	Frontiers in Pharmacology		10.3389/fphar.2011.00019
Journal Article	Z. B. Liu; W. Y. Geng; C. W. Jiang; S. J. Zhao; Y. Liu; Y. Zhang; S. C. Qin; C. X. Li; X. F. Zhang; Y. H. Si	2017	Hydrogen-rich saline inhibits tobacco smoke-induced chronic obstructive pulmonary disease by alleviating airway inflammation and mucus hypersecretion in rats	Experimental Biology and Medicine		10.1177/1535370217725249
Journal Article	Z. Y. Liu; Y. J. Su; Q. Chen; L. H. Xiao; X. Zhao; F. C. Wang; Z. Y. Peng; H. L. Zhang	2023	Association of Dietary intake of vitamin E with chronic obstructive pulmonary disease events in US adults: A cross-sectional study of NHANES 2013-2018	Frontiers in Nutrition		10.3389/fnut.2023.1124648
Journal Article	M. Llamosi; J. Sempere; P. Coronel; M. Gimeno; J. Yuste; M. Domenech	2022	Combination of Cefditoren and N-acetyl-L-Cysteine Shows a Synergistic Effect against Multidrug-Resistant Streptococcus pneumoniae Biofilms	Microbiology Spectrum		10.1128/spectrum.03415-22
Journal Article	M. Llamosi; J. Sempere; P. Coronel; M. Gimeno; J. Yuste; M. Domenech	2022	Combination of Cefditoren and N-acetyl-l-Cysteine Shows a Synergistic Effect against Multidrug-Resistant Streptococcus pneumoniae Biofilms	Microbiology Spectrum		10.1128/spectrum.03415-22
Journal Article	F. Lo Bello; P. M. Hansbro; C. Donovan; I. Coppolino; S. Mumby; I. M. Adcock; G. Caramori	2020	New drugs under development for COPD	Expert Opinion on Emerging Drugs		10.1080/14728214.2020.1819982
Journal Article	K. S. Lokesh; S. K. Chaya; B. S. Jayaraj; A. S. Praveena; M. Krishna; P. Madhivanan; P. A. Mahesh	2021	Vitamin D deficiency is associated with chronic obstructive pulmonary disease and exacerbation of COPD	Clinical Respiratory Journal		10.1111/crj.13310
Journal Article	N. R. London; A. Tharakan; M. Mendiola; T. E. Sussan; M. F. Chen; A. Dobzanski; A. P. Lane; V. Sidhaye; S. Biswal; M. Ramanathan	2019	Deletion of Nrf2 enhances susceptibility to eosinophilic sinonasal inflammation in a murine model of rhinosinusitis	International Forum of Allergy & Rhinology		10.1002/alr.22222
Journal Article	B. Long; S. R. Rezaie	2022	Evaluation and Management of Asthma and Chronic Obstructive Pulmonary Disease Exacerbation in the Emergency Department	Emergency Medicine Clinics of North America		10.1016/j.emc.2022.05.007
Journal Article	M. D. Long; M. J. Campbell	2017	Integrative genomic approaches to dissect clinically-significant relationships between the VDR cistrome and gene expression in primary colon cancer	Journal of Steroid Biochemistry and Molecular Biology		10.1016/j.jsbmb.2016.12.013
Journal Article	S. Loukides; P. Bakakos; K. Kostikas	2011	Oxidative Stress in Patients with COPD	Current Drug Targets		10.2174/138945011794751573
Journal Article	M. C. Lu; M. D. Yang; P. C. Li; H. Y. Fang; H. Y. Huang; Y. C. Chan; D. T. Bau	2018	Effect of oligomeric proanthocyanidin on the antioxidant status and lung function of patients with chronic obstructive pulmonary disease	In vivo (Athens, Greece)	Journal article	10.21873/invivo.11304
Journal Article	A. A. Lugade; R. R. Vethanayagam; M. Nasirikenari; P. N. Bogner; B. H. Segal; Y. Thanavala	2011	Nrf2 Regulates Chronic Lung Inflammation and B-Cell Responses to Nontypeable Haemophilus influenzae	American Journal of Respiratory Cell and Molecular Biology		10.1165/rcmb.2010-0321OC
Journal Article	S. T. Lugg; A. Scott; D. Parekh; B. Naidu; D. R. Thickett	2022	Cigarette smoke exposure and alveolar macrophages: mechanisms for lung disease	Thorax		10.1136/thoraxjnl-2020-216296
Journal Article	R. Lukas; B. Scharling; G. Schultze-Werninghaus; A. Gillissen	2005	Administration of N-acetylcysteine and Vitamin C to augment antioxidant protection in patients with chronic bronchitis	Deutsche Medizinische Wochenschrift		10.1055/s-2005-865062
Journal Article	R. Lukas; B. Scharling; G. Schultze-Werninghaus; A. Gillissen	2005	Administration of N-acetylcysteine and Vitamin C to augment antioxidant protection in patients with chronic bronchitis	Deutsche medizinische Wochenschrift (1946)	Journal article	10.1055/s-2005-865062
Journal Article	R. Lukas; B. Schärling; G. Schultze-Werninghaus; A. Gillissen	2005	Antioxidant treatment with N-acetylcysteine and vitamin C in patients with chronic bronchitis	Deutsche medizinische Wochenschrift (1946)	Journal article	10.1055/s-2005-865062
Journal Article	M. Lukaszewicz-Zajac; B. Mroczko; A. Kulakowska; M. Szmitkowski	2008	The significance of Gc-globulin in clinical practice	Postepy Higieny I Medycyny Doswiadczalnej
Journal Article	G. R. Luntz; W. Bogie	1975	A comparative trial of a new, fast-release iron capsule (Eryfer") and a slow-release tablet ('Ferro-Gradumet') in iron-deficiency anaemia"	Current medical research and opinion	Journal article	10.1185/03007997509113662
Journal Article	J. C. J. Luo; K. H. Hsu; W. S. Shen	2006	Pulmonary function abnormalities and airway irritation symptoms of metal fumes exposure on automobile spot welders	American Journal of Industrial Medicine		10.1002/ajim.20320
Journal Article	J. L. Luo; X. C. Wang; T. T. Wei; K. Lang; C. Bao; D. Yang	2023	Peroxinredoxin 6 reduction accelerates cigarette smoke extract-induced senescence by regulating autophagy in BEAS-2B cells	Experimental and Therapeutic Medicine		10.3892/etm.2023.12074
Journal Article	G. J. Maarman	2020	Making a case for metallothioneins conferring cardioprotection in pulmonary hypertension	Medical Hypotheses		10.1016/j.mehy.2020.109572
Journal Article	H. Maarsingh; T. Pera; H. Meurs	2008	Arginase and pulmonary diseases	Naunyn-Schmiedebergs Archives of Pharmacology		10.1007/s00210-008-0286-7
Journal Article	A. Maccio; C. Madeddu; F. Panzone; G. Mantovani	2009	Carbocysteine: clinical experience and new perspectives in the treatment of chronic inflammatory diseases	Expert Opinion on Pharmacotherapy		10.1517/14656560902758343
Journal Article	D. M. MacDonald; K. M. Kunisaki; T. J. Wilt; A. K. Baldomero	2021	Serum bilirubin and chronic obstructive pulmonary disease (COPD): a systematic review	Bmc Pulmonary Medicine		10.1186/s12890-021-01395-9
Journal Article	E. MacFadden-Murphy; L. Roussel; G. Martel; J. Berube; S. Rousseau	2017	Decreasing SMPD1 activity in BEAS-2B bronchial airway epithelial cells results in increased NRF2 activity, cytokine synthesis and neutrophil recruitment	Biochemical and Biophysical Research Communications		10.1016/j.bbrc.2016.11.087
Journal Article	M. N. Machado; F. Mazzoli-Rocha; N. V. Casquilho; T. Maron-Gutierrez; V. H. Ortenzi; M. M. Morales; R. S. Fortunato; W. A. Zin	2018	Bone Marrow-Derived Mononuclear Cell Therapy in Papain-Induced Experimental Pulmonary Emphysema	Frontiers in Physiology		10.3389/fphys.2018.00121
Journal Article	W. MacNee	2000	Oxidants/antioxidants and COPD	Chest		10.1378/chest.117.5_suppl_1.303S-a
Journal Article	W. MacNee	2001	Oxidative stress and lung inflammation in airways disease	European Journal of Pharmacology		10.1016/s0014-2999(01)01320-6
Journal Article	W. MacNee	2005	Treatment of stable COPD: antioxidants	European Respiratory Review		10.1183/09058180.05.00009402
Journal Article	W. MacNee	2007	Pathogenesis of chronic obstructive pulmonary disease	Clinics in Chest Medicine		10.1016/j.ccm.2007.06.008
Journal Article	W. MacNee	2009	Accelerated lung aging: a novel pathogenic mechanism of chronic obstructive pulmonary disease (COPD)	Biochemical Society Transactions		10.1042/bst0370819
Journal Article	W. MacNee; I. Rahman	1999	Oxidants and antioxidants as therapeutic targets in chronic obstructive pulmonary disease	American Journal of Respiratory and Critical Care Medicine		10.1164/ajrccm.160.supplement_1.15
Journal Article	W. MacNee; I. Rahman	2001	Is oxidative stress central to the pathogenesis of chronic obstructive pulmonary disease?	Trends in Molecular Medicine		10.1016/s1471-4914(01)01912-8
Journal Article	F. Madrigal-Leer; A. Martinez-Montandon; M. Solis-Umana; F. Helo-Guzman; K. Alfaro-Salas; I. Barrientos-Calvo; Z. Camacho-Mora; V. Jimenez-Porras; S. Estrada-Montero; F. Morales-Martinez	2020	Clinical, functional, mental and social profile of the Nicoya Peninsula centenarians, Costa Rica, 2017	Aging Clinical and Experimental Research		10.1007/s40520-019-01176-9
Journal Article	D. Y. Maeda; A. M. Peck; A. D. Schuler; M. T. Quinn; L. N. Kirpotina; W. N. Wicomb; R. L. Auten; R. Gundla; J. A. Zebala	2015	Boronic acid-containing CXCR1/2 antagonists: Optimization of metabolic stability, in vivo evaluation, and a proposed receptor binding model	Bioorganic & Medicinal Chemistry Letters		10.1016/j.bmcl.2015.04.041
Journal Article	D. Y. Maeda; M. T. Quinn; I. A. Schepetkin; L. N. Kirpotina; J. A. Zebala	2010	Nicotinamide Glycolates Antagonize CXCR2 Activity through an Intracellular Mechanism	Journal of Pharmacology and Experimental Therapeutics		10.1124/jpet.109.159020
Journal Article	K. Maes; J. Serre; C. Mathyssen; W. Janssens; G. Gayan-Ramirez	2020	Targeting Vitamin D Deficiency to Limit Exacerbations in Respiratory Diseases: Utopia or Strategy With Potential?	Calcified Tissue International		10.1007/s00223-019-00591-4
Journal Article	P. Maestrelli; C. Paska; M. Saetta; G. Turato; Y. Nowicki; S. Monti; B. Formichi; M. Miniati; L. M. Fabbri	2003	Decreased haem oxygenase-1 and increased inducible nitric oxide synthase in the lung of severe COPD patients	European Respiratory Journal		10.1183/09031936.03.00098203
Journal Article	M. Magallon; S. Castillo-Corullon; L. Banuls; D. Pellicer; T. Romero; C. Martinez-Ferraro; M. M. Navarro-Garcia; A. Herrejon; C. Gonzalez; F. Dasi	2023	Hypoxia Enhances Oxidative Stress in Neutrophils from ZZ Alpha-1 Antitrypsin Deficiency Patients	Antioxidants		10.3390/antiox12040872
Journal Article	M. Magallon; M. M. Navarro-Garcia; F. Dasi	2019	Oxidative Stress in COPD	Journal of Clinical Medicine		10.3390/jcm8111953
Journal Article	S. Mahalanobish; S. Dutta; S. Saha; P. C. Sil	2020	Melatonin induced suppression of ER stress and mitochondrial dysfunction inhibited NLRP3 inflammasome activation in COPD mice	Food and Chemical Toxicology		10.1016/j.fct.2020.111588
Journal Article	P. A. Mahesh; K. S. Lokesh; P. Madhivanan; S. K. Chaya; B. S. Jayaraj; K. Ganguly; M. Krishna	2018	The Mysuru stUdies of Determinants of Health in Rural Adults (MUDHRA), India	Epidemiology and Health		10.4178/epih.e2018027
Journal Article	C. Mahlin; H. von Sydow; A. Osmancevic; M. Emtner; A. M. Gronberg; S. Larsson; F. Slinde	2014	Vitamin D status and dietary intake in a Swedish COPD population	Clinical Respiratory Journal		10.1111/crj.12030
Journal Article	A. G. Mainous; W. J. Hueston; M. K. Connor	2000	Serum vitamin C levels and use of health care resources for wheezing episodes	Archives of Family Medicine		10.1001/archfami.9.3.241
Journal Article	A. Maiti; N. Saha; A. Shukla; S. Sarkar; A. K. Sil	2021	Cigarette smoke affects ESCRT-mediated vacuolar activity in Saccharomyces cerevisiae	Toxicology Letters		10.1016/j.toxlet.2020.12.008
Journal Article	S. Majewski; K. Szewczyk; A. J. Bialas; J. Milkowska-Dymanowska; Z. Kurmanowska; P. Gorski	2020	Assessment of microvascular function in vivo using flow mediated skin fluorescence (FMSF) in patients with obstructive lung diseases: A preliminary study	Microvascular Research		10.1016/j.mvr.2019.103914
Journal Article	J. C. W. Mak	2008	Pathogenesis of COPD. Part II. Oxidative-antioxidative imbalance	International Journal of Tuberculosis and Lung Disease
Journal Article	J. C. W. Mak; S. P. Ho; W. C. Yu; K. L. Choo; C. M. Chu; W. W. Yew; W. K. Lam; M. Chan-Yeung; O. Hong Kong Thoracic Soc Chronic	2007	Polymorphisms and functional activity in superoxide dismutase and catalase genes in smokers with COPD	European Respiratory Journal		10.1183/09031936.00015207
Journal Article	S. Makwana; A. Patel; M. Sonagara	2022	Correlation Between Serum Magnesium Level and Acute Exacerbation in Patients With Chronic Obstructive Pulmonary Disease (COPD)	Cureus Journal of Medical Science		10.7759/cureus.26229
Journal Article	A. A. Malekirad; M. Mirabdollahi; A. A. Pilehvarian; A. R. Nassajpour; M. Abdollahi	2015	Status of neurocognitive and oxidative stress conditions in iron-steel workers	Toxicology and Industrial Health		10.1177/0748233713483196
Journal Article	M. Malerba; B. Ragnoli	2008	Ambroxol in the 21st century: pharmacological and clinical update	Expert Opinion on Drug Metabolism & Toxicology		10.1517/17425255.4.8.1119
Journal Article	A. Malinovschi; M. Masoero; M. Bellocchia; A. Ciuffreda; P. Solidoro; A. Mattei; L. Mercante; E. Heffler; G. Rolla; C. Bucca	2014	Severe vitamin D deficiency is associated with frequent exacerbations and hospitalization in COPD patients	Respiratory Research		10.1186/s12931-014-0131-0
Journal Article	N. Malliaraki; K. Lakiotaki; R. Vamvoukaki; G. Notas; I. Tsamardinos; M. Kampa; E. Castanas	2020	Translating vitamin D transcriptomics to clinical evidence: Analysis of data in asthma and chronic obstructive pulmonary disease, followed by clinical data meta-analysis	Journal of Steroid Biochemistry and Molecular Biology		10.1016/j.jsbmb.2019.105505
Journal Article	T. H. Malling; T. Sigsgaard; C. Brasch-Andersen; L. Frischknecht; H. R. Andersen; T. A. Kruse; D. Sherson; L. R. Skadhauge; G. Thomsen; J. Baelum; O. Omland	2012	Genetic polymorphisms in antioxidative enzymes are associated to forced expiratory volume in 1 s (FEV1) in smokers independently of asthma	Clinical Respiratory Journal		10.1111/j.1752-699X.2011.00245.x
Journal Article	S. W. Maluf; M. Mergener; L. Dalcanale; C. C. Costa; T. Pollo; M. Kayser; L. B. da Silva; D. Pra; P. J. Z. Teixeira	2007	DNA damage in peripheral blood of patients with chronic obstructive pulmonary disease (COPD)	Mutation Research-Genetic Toxicology and Environmental Mutagenesis		10.1016/j.mrgentox.2006.10.002
Journal Article	M. J. Mammen; M. Tsompana; M. Buck; S. Biswal; G. J. Criner; S. Sethi	2017	Effect of sulforaphane treatment on the airway microbiome in COPD	American journal of respiratory and critical care medicine	Journal article; Conference proceeding	10.1164/ajrccm-conference.2017.A73
Journal Article	K. R. Manavi; B. P. Alston-Mills; M. P. Thompson	2020	History of tobacco, vitamin D and women	International Journal for Vitamin and Nutrition Research		10.1024/0300-9831/a000640
Journal Article	A. Mancini; G. M. Corbo; A. Gaballo; S. Raimondo; C. Di Segni; P. Gigliotti; A. Silvestrini; S. Valente; G. P. Littarru; A. Pontecorvi; E. Meucci	2012	Relationship between Plasma Antioxidants and Thyroid Hormones in Chronic Obstructive Pulmonary Disease	Experimental and Clinical Endocrinology & Diabetes		10.1055/s-0032-1323808
Journal Article	T. Mandal; S. Aydin; D. Kanmaz; A. L. Karasulu; G. Aras; E. Tuncay	2016	To what extent and why are COPD and Willis-Ekbom disease associated?	Sleep and Breathing		10.1007/s11325-016-1359-3
Journal Article	R. Mandru; C. Y. Zhou; R. Pauley; R. M. Burkes	2021	Considerations for and Mechanisms of Adjunct Therapy in COPD	Journal of Clinical Medicine		10.3390/jcm10061225
Journal Article	A. A. Mangoni; R. N. Rodionov; M. McEvoy; A. Zinellu; C. Carru; S. Sotgia	2019	New horizons in arginine metabolism, ageing and chronic disease states	Age and Ageing		10.1093/ageing/afz083
Journal Article	K. S. Manjunath; H. Udnur	2016	HRCT diagnosis of combined pulmonary fibrosis and emphysema in a patient of chronic obstructive pulmonary disease with pulmonary hypertension and clinical or radiograph suspicion of pulmonary fibrosis	Bjr Case Reports		10.1259/bjrcr.20150070
Journal Article	M. Manjunath; A. Ray	2020	Vitamin D, lung functions, and chronic obstructive pulmonary disease: Quod non erat demonstrandum	Lung India		10.4103/lungindia.lungindia_51_20
Journal Article	J. Manochkumar; A. Singh; T. Efferth; S. Ramamoorthy	2022	Untapping the protective role of carotenoids against respiratory diseases	Phytomedicine		10.1016/j.phymed.2022.154286
Journal Article	Z. Mansouri; M. Dianat; M. Radan; M. Badavi	2020	Ellagic Acid Ameliorates Lung Inflammation and Heart Oxidative Stress in Elastase-Induced Emphysema Model in Rat	Inflammation		10.1007/s10753-020-01201-4
Journal Article	T. H. March; J. A. Wilder; D. C. Esparza; P. Y. Cossey; L. F. Blair; L. K. Herrera; J. D. McDonald; M. J. Campen; J. L. Mauderly; J. Seagrave	2006	Modulators of cigarette smoke-induced pulmonary emphysema in A/J mice	Toxicological Sciences		10.1093/toxsci/kfl016
Journal Article	G. Marchini; S. Carnevali; F. Facchinetti	2019	Formoterol counteracts the inhibitory effect of cigarette smoke on glucocorticoid-induced leucine zipper (GILZ) transactivation in human bronchial smooth muscle cells	European Journal of Pharmacology		10.1016/j.ejphar.2019.02.010
Journal Article	C. Marcisz; G. Jonderko; U. Wieczorek-Latka; K. Jonderko; A. Kotulska	1998	The respiratory system of workers employed in the casting and processing of copper	Pneumonologia i alergologia polska	Journal article
Journal Article	M. S. Marcolino; D. M. F. Palhares; E. J. Benjamin; A. L. Ribeiro	2015	Atrial fibrillation: prevalence in a large database of primary care patients in Brazil	Europace		10.1093/europace/euv185
Journal Article	F. Maretzke; A. Bechthold; S. Egert; J. B. Ernst; D. M. van Lent; S. Pilz; J. Reichrath; G. I. Stangl; P. Stehle; D. Volkert; M. Wagner; J. Waizenegger; A. Zittermann; J. Linseisen; D. G. E. German Nutr Soc	2020	Role of Vitamin D in Preventing and Treating Selected Extraskeletal Diseases-An Umbrella Review	Nutrients		10.3390/nu12040969
Journal Article	J. Mariani; C. Tajer; L. Antonietti; F. Inserra; L. Ferder; W. Manucha	2021	High-dose vitamin D versus placebo to prevent complications in COVID-19 patients: A structured summary of a study protocol for a randomised controlled trial (CARED-TRIAL)	Trials		10.1186/s13063-021-05073-3
Journal Article	J. Mariani; C. Tajer; L. Antonietti; F. Inserra; L. Ferder; W. Manucha	2021	High-dose vitamin D versus placebo to prevent complications in COVID-19 patients: a structured summary of a study protocol for a randomised controlled trial (CARED-TRIAL)	Trials	Trial registry record	10.1186/s13063-021-05073-3
Journal Article	P. E. Marik; H. Desai	2013	Characteristics of Patients With the Malignant Obesity Hypoventilation Syndrome" Admitted to an ICU"	Journal of Intensive Care Medicine		10.1177/0885066612444261
Journal Article	C. Marin-Hinojosa; C. C. Eraso; V. Sanchez-Lopez; L. C. Hernandez; R. Otero-Candelera; J. L. Lopez-Campos	2021	Nutriepigenomics and chronic obstructive pulmonary disease: potential role of dietary and epigenetics factors in disease development and management	American Journal of Clinical Nutrition		10.1093/ajcn/nqab267
Journal Article	C. Martin-Ontiyuelo; A. Rodo-Pin; D. Echeverria-Esnal; M. Admetllo; X. Duran-Jorda; M. Alvarado; J. Gea; E. Barreiro; D. A. Rodriguez-Chiaradia	2022	Intravenous Iron Replacement Improves Exercise Tolerance in COPD: A Single-Blind Randomized Trial	Archivos De Bronconeumologia		10.1016/j.arbres.2021.08.011
Journal Article	C. Martin-Ontiyuelo; A. Rodo-Pin; D. Echeverria-Esnal; M. Admetllo; X. Duran-Jorda; M. Alvarado; J. Gea; E. Barreiro; D. A. Rodriguez-Chiaradia	2022	Intravenous Iron Replacement Improves Exercise Tolerance in COPD: a Single-Blind Randomized Trial	Archivos de bronconeumologia	Journal article	10.1016/j.arbres.2021.08.011
Journal Article	C. Martín-Ontiyuelo; A. Rodó-Pin; D. Echeverría-Esnal; M. Admetlló; X. Duran-Jordà; M. Alvarado; J. Gea; E. Barreiro; D. A. Rodríguez-Chiaradía	2022	Intravenous Iron Replacement Improves Exercise Tolerance in COPD: a Single-Blind Randomized Trial	Archivos de bronconeumologia	Journal article	10.1016/j.arbres.2021.08.011
Journal Article	C. Martin-Ontiyuelo; A. Rodo-Pin; A. Sancho-Munoz; J. M. Martinez-Llorens; M. Admetllo; L. Molina; J. Gea; E. Barreiro; D. A. R. Chiaradia	2019	Is iron deficiency modulating physical activity in COPD?	International Journal of Chronic Obstructive Pulmonary Disease		10.2147/copd.S182700
Journal Article	A. R. Martineau; C. J. Cates; D. Jolliffe; W. Janssens; A. Sheikh; C. J. Griffiths	2019	Vitamin D for the management of chronic obstructive pulmonary disease	Cochrane Database of Systematic Reviews		10.1002/14651858.CD013284
Journal Article	A. R. Martineau; C. J. Cates; D. Jolliffe; W. Janssens; A. Sheikh; C. J. Griffiths	2019	Vitamin D for the management of chronic obstructive pulmonary disease	Cochrane Database of Systematic Reviews		10.1002/14651858.CD013284
Journal Article	A. R. Martineau; W. Y. James; R. L. Hooper; N. C. Barnes; D. A. Jolliffe; A. Bhowmik; R. K. Rajakulasingam; A. B. Choudhury; D. E. Simcock; C. J. Corrigan; C. M. Hawrylowicz; C. J. Griffiths	2014	DOUBLE-BLIND MULTI-CENTRE RANDOMISED CONTROLLED TRIAL OF VITAMIN D3 SUPPLEMENTATION IN COPD (VIDICO)	Thorax		10.1136/thoraxjnl-2014-206260.110
Journal Article	A. R. Martineau; W. Y. James; R. L. Hooper; N. C. Barnes; D. A. Jolliffe; C. L. Greiller	2015	Vitamin D3 supplementation in patients with chronic obstructive pulmonary disease (ViDiCO): a multicentre, double-blind, randomised controlled trial	Lancet respiratory medicine	Journal article	10.1016/S2213-2600(14)70255-3
Journal Article	A. R. Martineau; W. Y. James; R. L. Hooper; N. C. Barnes; D. A. Jolliffe; C. L. Greiller; K. Islam; D. McLaughlin; A. Bhowmik; P. M. Timms; et al.	2015	Vitamin D3 supplementation in patients with chronic obstructive pulmonary disease (ViDiCO): a multicentre, double-blind, randomised controlled trial	Lancet respiratory medicine	Journal article	10.1016/S2213-2600(14)70255-3
Journal Article	G. Martucci; D. McNally; D. Parekh; P. Zajic; F. Tuzzolino; A. Arcadipane; K. B. Christopher; H. Dobnig; K. Amrein	2019	Trying to identify who may benefit most from future vitamin D intervention trials: a post hoc analysis from the VITDAL-ICU study excluding the early deaths	Critical Care		10.1186/s13054-019-2472-z
Journal Article	G. Martucci; D. McNally; D. Parekh; P. Zajic; F. Tuzzolino; A. Arcadipane; K. B. Christopher; H. Dobnig; K. Amrein	2019	Trying to identify who may benefit most from future vitamin D intervention trials: a post hoc analysis from the VITDAL-ICU study excluding the early deaths	Critical care (London, England)	Journal article	10.1186/s13054-019-2472-z
Journal Article	M. Marzilli	2010	Pleiotropic Effects of Statins Evidence for Benefits Beyond LDL-Cholesterol Lowering	American Journal of Cardiovascular Drugs		10.2165/1153644-s0-000000000-00000
Journal Article	L. Mascitelli; F. Pezzetta; M. R. Goldstein	2010	Statins, Vitamin D, and COPD	Chest		10.1378/chest.09-2219
Journal Article	H. Masuda; H. Chikuda; T. Suga; H. Kawaguchi; M. Kuro-o	2005	Regulation of multiple ageing-like phenotypes by inducible klotho gene expression in klotho mutant mice	Mechanisms of Ageing and Development		10.1016/j.mad.2005.07.007
Journal Article	M. Mata; I. Martinez; J. A. Melero; H. Tenor; J. Cortijo	2013	Roflumilast Inhibits Respiratory Syncytial Virus Infection in Human Differentiated Bronchial Epithelial Cells	Plos One		10.1371/journal.pone.0069670
Journal Article	M. Mata; E. Morcillo; C. Gimeno; J. Cortijo	2011	N-acetyl-L-cysteine (NAC) inhibit mucin synthesis and pro-inflammatory mediators in alveolar type II epithelial cells infected with influenza virus A and B and with respiratory syncytial virus (RSV)	Biochemical Pharmacology		10.1016/j.bcp.2011.05.014
Journal Article	M. Mata; F. Pallardo; E. J. Morcillo; J. Cortijo	2012	Piclamilast inhibits the pro-apoptotic and anti-proliferative responses of A549 cells exposed to H2O2 via mechanisms involving AP-1 activation	Free Radical Research		10.3109/10715762.2012.669040
Journal Article	M. Mata; I. Sarrion; M. Armengot; C. Carda; I. Martinez; J. A. Melero; J. Cortijo	2012	Respiratory Syncytial Virus Inhibits Ciliagenesis in Differentiated Normal Human Bronchial Epithelial Cells: Effectiveness of N-Acetylcysteine	Plos One		10.1371/journal.pone.0048037
Journal Article	M. G. Matera; L. Calzetta; M. Cazzola	2016	Oxidation pathway and exacerbations in COPD: the role of NAC	Expert Review of Respiratory Medicine		10.1586/17476348.2016.1121105
Journal Article	M. Mateu-Jimenez; A. Sanchez-Font; A. Rodriguez-Fuster; R. Aguilo; L. Pijuan; C. Fermoselle; J. Gea; V. Curull; E. Barreiro	2016	Redox Imbalance in Lung Cancer of Patients with Underlying Chronic Respiratory Conditions	Molecular Medicine		10.2119/molmed.2015.00199
Journal Article	C. Mathyssen; C. Aelbrecht; J. Serre; S. Everaerts; K. Maes; G. Gayan-Ramirez; B. Vanaudenaerde; W. Janssens	2020	Local expression profiles of vitamin D-related genes in airways of COPD patients	Respiratory Research		10.1186/s12931-020-01405-0
Journal Article	C. Mathyssen; G. Gayan-Ramirez; R. Bouillon; W. Janssens	2017	Vitamin D supplementation in respiratory diseases: evidence from randomized controlled trials	Polish Archives of Internal Medicine-Polskie Archiwum Medycyny Wewnetrznej		10.20452/pamw.4134
Journal Article	C. Mathyssen; J. Serre; A. Sacreas; S. Everaerts; K. Maes; S. Verleden; L. Verlinden; A. Verstuyf; C. Pilette; G. Gayan-Ramirez; B. Vanaudenaerde; W. Janssens	2019	Vitamin D Modulates the Response of Bronchial Epithelial Cells Exposed to Cigarette Smoke Extract	Nutrients		10.3390/nu11092138
Journal Article	S. Matin; H. ghobadi; A. nemati; R. Alipanah-Moghadam; L. Rezagholizadeh; H. javadi	2019	THE EFFECT OF CONJUGATED LINOLEIC ACID ON OXIDATIVE STRESS AND MATRIX METALLOPROTEINASES 2 AND 9 IN PATIENTS WITH COPD	Chest	Journal article; Conference proceeding	10.1016/j.chest.2019.04.059
Journal Article	S. Matin; A. Nemati; H. Ghobadi; R. Alipanah-Moghadam; L. Rezagholizadeh	2018	The effect of conjugated linoleic acid on oxidative stress and matrix metalloproteinases 2 and 9 in patients with COPD	International Journal of Chronic Obstructive Pulmonary Disease		10.2147/copd.S155985
Journal Article	S. Matin; A. Nemati; H. Ghobadi; R. Alipanah-Moghadam; L. Rezagholizadeh	2018	The effect of conjugated linoleic acid on oxidative stress and matrix metalloproteinases 2 and 9 in patients with COPD	International journal of chronic obstructive pulmonary disease	Journal article	10.2147/COPD.S155985
Journal Article	Z. Matkovic; D. Cvetko; D. Rahelic; C. Esquinas; M. Zarak; M. Miravitlles; N. Tudoric	2017	Nutritional Status of Patients with Chronic Obstructive Pulmonary Disease in Relation to their Physical Performance	Copd-Journal of Chronic Obstructive Pulmonary Disease		10.1080/15412555.2017.1386643
Journal Article	T. Mattila; T. Vasankari; H. Rissanen; P. Knekt; L. Sares-Jaske; T. Jaaskelainen; M. Heliovaara	2019	Airway obstruction, serum vitamin D and mortality in a 33-year follow-up study	European Journal of Clinical Nutrition		10.1038/s41430-018-0299-3
Journal Article	V. Mattioli; M. E. Zanolin; L. Cazzoletti; R. Bono; I. Cerveri; M. Ferrari; P. Pirina; V. Garcia-Larsen	2020	Dietary flavonoids and respiratory diseases: a population-based multi-case-control study in Italian adults	Public Health Nutrition		10.1017/s1368980019003562
Journal Article	J. Maury; F. Gouzi; P. De Rigal; N. Heraud; J. Pincemail; N. Molinari; P. Pomies; D. Laoudj-Chenivesse; J. Mercier; C. Prefaut; M. Hayot	2015	Heterogeneity of Systemic Oxidative Stress Profiles in COPD: A Potential Role of Gender	Oxidative Medicine and Cellular Longevity		10.1155/2015/201843
Journal Article	J. Maury; F. Gouzi; N. Héraud; P. De Rigal; N. Molinari; J. Pincemail	2016	Antioxidant supplementation in chronic obstructive pulmonary disease (COPD): a relevant way to optimize pulmonary rehabilitation effects	European respiratory journal	Journal article
Journal Article	G. Mazzoccoli; I. Kvetnoy; E. Mironova; P. Yablonskiy; E. Sokolovich; J. Krylova; A. Carbone; G. Anderson; V. Polyakova	2021	The melatonergic pathway and its interactions in modulating respiratory system disorders	Biomedicine & Pharmacotherapy		10.1016/j.biopha.2021.111397
Journal Article	J. McCord; S. Borzak	1998	Multifocal atrial tachycardia	Chest		10.1378/chest.113.1.203
Journal Article	J. K. McCord; S. Borzak; T. Davis; M. Gheorghiade	1998	Usefulness of intravenous magnesium for multifocal atrial tachycardia in patients with chronic obstructive pulmonary disease	American Journal of Cardiology		10.1016/s0002-9149(97)00809-6
Journal Article	J. K. McCord; S. Borzak; T. Davis; M. Gheorghiade	1998	Usefulness of intravenous magnesium for multifocal atrial tachycardia in patients with chronic obstructive pulmonary disease	American journal of cardiology	Journal article	10.1016/s0002-9149(97)00809-6
Journal Article	J. A. McIntyre; J. Castaner; R. M. Castaner	2004	Tetomilast - Treatment of inflammatory bowel disease treatment of COPD antioxidant PDE4 inhibitor	Drugs of the Future		10.1358/dof.2004.029.10.848886
Journal Article	T. M. McKeever; S. A. Lewis; P. A. Cassano; M. Ocke; P. Burney; J. Britton; H. A. Smit	2008	The relation between dietary intake of individual fatty acids, FEV1 and respiratory disease in Dutch adults	Thorax		10.1136/thx.2007.090399
Journal Article	T. M. McKeever; S. A. Lewis; H. A. Smit; P. Burney; J. R. Britton; P. A. Cassano	2005	The association of acetaminophen, aspirin, and ibuprofen with respiratory disease and lung function	American Journal of Respiratory and Critical Care Medicine		10.1164/rccm.200409-1269OC
Journal Article	T. M. McKeever; S. Scrivener; E. Broadfield; Z. Jones; J. Britton; S. A. Lewis	2002	Prospective study of diet and decline in lung function in a general population	American Journal of Respiratory and Critical Care Medicine		10.1164/rccm.2109030
Journal Article	L. McLeod; L. Bharadwaj; T. Y. Epp; C. L. Waldner	2018	Ecological analysis of associations between groundwater quality and hypertension and cardiovascular disease in rural Saskatchewan, Canada using Bayesian hierarchical models and administrative health data	Environmental Research		10.1016/j.envres.2018.07.038
Journal Article	C. McMorrow; A. Fredsted; J. Carberry; R. A. O'Connell; A. Bradford; J. F. X. Jones; K. D. O'Halloran	2011	Chronic hypoxia increases rat diaphragm muscle endurance and sodium-potassium ATPase pump content	European Respiratory Journal		10.1183/09031936.00079810
Journal Article	H. Mehrani; M. Ghanei; J. Aslani; L. Golmanesh	2009	Bronchoalveolar lavage fluid proteomic patterns of sulfur mustard-exposed patients	Proteomics Clinical Applications		10.1002/prca.200900001
Journal Article	K. K. Meja; S. Rajendrasozhan; D. Adenuga; S. K. Biswas; I. K. Sundar; G. Spooner; J. A. Marwick; P. Chakravarty; D. Fletcher; P. Whittaker; I. L. Megson; P. A. Kirkham; I. Rahman	2008	Curcumin restores corticosteroid function in monocytes exposed to oxidants by maintaining HDAC2	American Journal of Respiratory Cell and Molecular Biology		10.1165/rcmb.2008-0012OC
Journal Article	C. Mejia-Lancheros; J. Lachaud; R. Nisenbaum; A. Wang; V. Stergiopoulos; S. W. Hwang; P. O'Campo	2020	Dental problems and chronic diseases in mentally ill homeless adults: a cross-sectional study	Bmc Public Health		10.1186/s12889-020-08499-7
Journal Article	C. Mejia-Lancheros; J. Lachaud; R. Nisenbaum; A. Wang; V. Stergiopoulos; S. W. Hwang; P. O'Campo	2020	Dental problems and chronic diseases in mentally ill homeless adults: a cross-sectional study	BMC public health	Journal article	10.1186/s12889-020-08499-7
Journal Article	E. Mekov; Y. Slavova; A. Tsakova; M. Genova; D. Kostadinov; D. Minchev; D. Marinova	2015	Metabolic syndrome in hospitalized patients with chronic obstructive pulmonary disease	Peerj		10.7717/peerj.1068
Journal Article	E. Mekov; Y. Slavova; A. Tsakova; M. Genova; D. Kostadinov; D. Minchev; D. Marinova; M. Tafradjiiska	2015	Vitamin D status in COPD patients admitted for exacerbation	European Respiratory Journal		10.1183/13993003.congress-2015.PA4075
Journal Article	E. Mekov; Y. Slavova; A. Tsakova; M. Genova; D. Kostadinov; D. Minchev; D. Marinova; M. Tafradjiiska	2015	Vitamin D Deficiency and Insufficiency in Hospitalized COPD Patients	Plos One		10.1371/journal.pone.0129080
Journal Article	E. Mekov; Y. Slavova; A. Tsakova; M. P. Genova; D. T. Kostadinov; D. Minchev; D. Marinova; M. A. Boyanov	2016	One-year mortality after severe COPD exacerbation in Bulgaria	Peerj		10.7717/peerj.2788
Journal Article	S. H. Memon; F. Memon; A. H. Abro; S. Z. A. Shah; B. R. Devrajani; T. Devrajani; A. Memon; A. Talpur; S. Raza	2021	Vitamin D Deficiency in Patients with Hypothyroidism	Pakistan Journal of Medical & Health Sciences
Journal Article	A. Mendy; E. Forno; T. Niyonsenga; J. Gasana	2018	Blood biomarkers as predictors of long-term mortality in COPD	Clinical Respiratory Journal		10.1111/crj.12752
Journal Article	A. Mendy; R. Gopal; J. F. Alcorn; E. Forno	2019	Reduced mortality from lower respiratory tract disease in adult diabetic patients treated with metformin	Respirology		10.1111/resp.13486
Journal Article	A. Menou; R. Cartier; J. C. Lecron; M. Ropert; V. Raverot; A. Chambellan	2014	Iron and cobalamin deficiency and the level of haemoglobin in COPD	Fundamental & Clinical Pharmacology
Journal Article	A. Menzel; H. Samouda; F. Dohet; S. Loap; M. S. Ellulu; T. Bohn	2021	Common and Novel Markers for Measuring Inflammation and Oxidative Stress Ex Vivo in Research and Clinical Practice-Which to Use Regarding Disease Outcomes?	Antioxidants		10.3390/antiox10030414
Journal Article	M. Menzel; S. Ramu; J. Calven; B. Olejnicka; A. Sverrild; C. Porsbjerg; E. Tufvesson; L. Bjermer; H. Akbarshahi; L. Uller	2019	Oxidative Stress Attenuates TLR3 Responsiveness and Impairs Anti-viral Mechanisms in Bronchial Epithelial Cells From COPD and Asthma Patients	Frontiers in Immunology		10.3389/fimmu.2019.02765
Journal Article	N. Mercado; K. Ito; P. J. Barnes	2015	Accelerated ageing of the lung in COPD: new concepts	Thorax		10.1136/thoraxjnl-2014-206084
Journal Article	N. Mercado; R. Thimmulappa; C. M. R. Thomas; P. S. Fenwick; K. K. Chana; L. E. Donnelly; S. Biswal; K. Ito; P. J. Barnes	2011	Decreased histone deacetylase 2 impairs Nrf2 activation by oxidative stress	Biochemical and Biophysical Research Communications		10.1016/j.bbrc.2011.02.035
Journal Article	E. M. Messier; K. Bahmed; R. M. Tuder; H. W. Chu; R. P. Bowler; B. Kosmider	2013	Trolox contributes to Nrf2-mediated protection of human and murine primary alveolar type II cells from injury by cigarette smoke	Cell Death & Disease		10.1038/cddis.2013.96
Journal Article	E. M. Messier; B. J. Day; S. R. Kleeberger; R. M. Tuder; R. P. Bowler; H. W. Chu; R. J. Mason; B. Kosmider	2013	N-Acetylcysteine Protects Murine Alveolar Type II Cells from Cigarette Smoke Injury in a Nuclear Erythroid 2-Related Factor-2-Independent Manner	American Journal of Respiratory Cell and Molecular Biology		10.1165/rcmb.2012-0295OC
Journal Article	J. C. Meurice; F. Caron; P. Ingrand; Q. Bretonneau; O. Dupuy; C. De Bisschop	2021	Does a supplementation in branch amino acid improve pulmonary rehabilitation effect in COPD?	European respiratory journal	Journal article; Conference proceeding	10.1183/13993003.congress-2021.PA3912
Journal Article	A. Meyer; J. Zoll; A. L. Charles; A. Charloux; F. de Blay; P. Diemunsch; J. Sibilia; F. Piquard; B. Geny	2013	Skeletal muscle mitochondrial dysfunction during chronic obstructive pulmonary disease: central actor and therapeutic target	Experimental Physiology		10.1113/expphysiol.2012.069468
Journal Article	M. Meyer; I. Jaspers	2015	Respiratory protease/antiprotease balance determines susceptibility to viral infection and can be modified by nutritional antioxidants	American Journal of Physiology-Lung Cellular and Molecular Physiology		10.1152/ajplung.00028.2015
Journal Article	T. Meyer; B. Mullinger; K. Sommerer; G. Scheuch; P. Brand; H. Beckmann; K. Haussinger; N. Weber; R. Siekmeier	2003	Pulmonary deposition of monodisperse aerosols in patients with chronic obstructive pulmonary disease	Experimental Lung Research		10.1080/01902140303775
Journal Article	R. Meys; A. A. F. Stoffels; J. de Brandt; H. W. H. van Hees; F. M. E. Franssen; M. J. H. Sillen; E. F. M. Wouters; C. Burtin; P. Klijn; E. Bij de Vaate; et al.	2020	Beta-alanine supplementation in patients with COPD receiving non-linear periodised exercise training or neuromuscular electrical stimulation: protocol of two randomised, double-blind, placebo-controlled trials	BMJ open	Journal article	10.1136/bmjopen-2020-038836
Journal Article	Y. D. Miao; Z. Y. Kou; J. T. Wang; D. H. Mi	2021	Prognostic implications of ferroptosis-associated gene signature in colon adenocarcinoma	World Journal of Clinical Cases		10.12998/wjcc.v9.i29.8671
Journal Article	C. Michaeloudes; N. Mercado; C. Clarke; P. K. Bhavsar; I. M. Adcock; P. J. Barnes; K. F. Chung	2014	Bromodomain and Extraterminal Proteins Suppress NF-E2-Related Factor 2-Mediated Antioxidant Gene Expression	Journal of Immunology		10.4049/jimmunol.1301984
Journal Article	C. Michaeloudes; S. Mumby; K. F. Chung; I. Adcock	2017	Bromodomain And Extra-Terminal (bet) Proteins Regulate The Oxidant-Antioxidant Balance In Airway Smooth Muscle Cells From Patients With COPD	American Journal of Respiratory and Critical Care Medicine
Journal Article	D. Mijakoski; J. Karadzinska-Bislimovska; S. Stoleski; J. Minov; D. Bislimovska; A. Atanasovska	2019	Respiratory symptoms, lung function changes, and COPD in lead-zinc miners	European Respiratory Journal		10.1183/13993003.congress-2019.PA2825
Journal Article	J. Milara; B. Ballester; A. de Diego; M. Calbet; I. Ramis; M. Miralpeix; J. Cortijo	2022	The pan-JAK inhibitor LAS194046 reduces neutrophil activation from severe asthma and COPD patients in vitro	Scientific Reports		10.1038/s41598-022-09241-6
Journal Article	J. Milara; G. Juan; T. Peiro; A. Serrano; J. Cortijo	2012	Neutrophil Activation in Severe, Early-Onset COPD Patients versus Healthy Non-Smoker Subjects in vitro: Effects of Antioxidant Therapy	Respiration		10.1159/000332834
Journal Article	J. Milara; E. Morcillo; D. Monleon; H. Tenor; J. Cortijo	2015	Roflumilast Prevents the Metabolic Effects of Bleomycin-Induced Fibrosis in a Murine Model	Plos One		10.1371/journal.pone.0133453
Journal Article	J. Milara; J. L. Ortiz; G. Juan; R. Guijarro; P. Almudever; M. Martorell; E. J. Morcillo; J. Cortijo	2010	Cigarette smoke exposure up-regulates endothelin receptor B in human pulmonary artery endothelial cells: molecular and functional consequences	British Journal of Pharmacology		10.1111/j.1476-5381.2010.00979.x
Journal Article	H. J. Milionis; G. E. Alexandrides; E. N. Liberopoulos; E. T. Bairaktari; J. Goudevenos; M. S. Elisaf	2002	Hypomagnesemia and concurrent acid-base and electrolyte abnormalities in patients with congestive heart failure	European Journal of Heart Failure		10.1016/s1388-9842(01)00234-3
Journal Article	J. Milkowska-Dymanowska; A. J. Bialas; J. Makowska; A. Wardzynska; P. Gorski; W. J. Piotrowski	2017	Geroprotectors as a therapeutic strategy for COPD - where are we now?	Clinical Interventions in Aging		10.2147/cia.S142483
Journal Article	G. P. Millet; T. Debevec; F. Brocherie; M. Burtscher; J. Burtscher	2021	Altitude and COVID-19: Friend or foe? A narrative review	Physiological Reports		10.14814/phy2.14615
Journal Article	S. Milne; D. D. Sin	2020	Vitamin D Deficiency in COPD Biomarker, Treatable Trait, or Just a Common Comorbidity?	Chest		10.1016/j.chest.2019.12.007
Journal Article	A. Milovanovic; D. Nowak; A. Milovanovic; K. G. Hering; J. N. Kline; E. Kovalevskiy; Y. I. Kundiev; B. Perunicic; M. Popevic; B. Sustran; M. Nenadovic	2011	Silicotuberculosis and Silicosis as Occupational Diseases: Report of Two Cases	Srpski Arhiv Za Celokupno Lekarstvo		10.2298/sarh1108536m
Journal Article	J. H. Min; M. G. Kim; S. M. Kim; J. W. Park; W. Chun; H. J. Lee; S. R. Oh; K. S. Ahn; J. W. Lee	2020	3,4,5-Trihydroxycinnamic acid exerts a protective effect on pulmonary inflammation in an experimental animal model of COPD	International Immunopharmacology		10.1016/j.intimp.2020.106656
Journal Article	S. Minagawa; M. Yoshida; J. Araya; H. Hara; H. Imai; K. Kuwano	2020	Regulated Necrosis in Pulmonary Disease A Focus on Necroptosis and Ferroptosis	American Journal of Respiratory Cell and Molecular Biology		10.1165/rcmb.2019-0337TR
Journal Article	M. Minter; H. Augustin; J. van Odijk; L. Vanfleteren	2023	Gender Differences in Vitamin D Status and Determinants of Vitamin D Insufficiency in Patients with Chronic Obstructive Pulmonary Disease	Nutrients		10.3390/nu15020426
Journal Article	N. K. Mishra; J. K. Mishra; G. N. Srivastava; D. Shah; M. Rahman; N. A. Latheef; A. Maurya; B. K. Rajak	2019	Should vitamin D be routinely checked for all chronic obstructive pulmonary disease patients?	Lung India		10.4103/lungindia.lungindia_141_19
Journal Article	B. M. Misof; C. A. Moreira; K. Klaushofer; P. Roschger	2016	Skeletal Implications of Chronic Obstructive Pulmonary Disease	Current Osteoporosis Reports		10.1007/s11914-016-0301-8
Journal Article	D. Mistry; R. A. Stockley	2010	Gamma-Glutamyl Transferase: The Silent Partner?	Copd-Journal of Chronic Obstructive Pulmonary Disease		10.3109/15412555.2010.496819
Journal Article	K. Miyamoto; M. Yanagisawa; H. Taga; H. Yamaji; T. Akita; C. Yamashita	2021	Optimization of Very Low-Dose Formulation of Vitamin D3 with Lyophilizate for Dry Powder Inhalation System by Simple Method Based on Time-of-Flight Theory	Pharmaceutics		10.3390/pharmaceutics13050632
Journal Article	T. Mizota; K. Fujiwara; M. Hamada; S. Matsukawa; H. Segawa	2017	Effect of arginine vasopressin on systemic and pulmonary arterial pressure in a patient with pulmonary hypertension secondary to pulmonary emphysema: a case report	Ja Clinical Reports		10.1186/s40981-016-0072-3
Journal Article	K. Mizumura; Y. Gon	2021	Iron-Regulated Reactive Oxygen Species Production and Programmed Cell Death in Chronic Obstructive Pulmonary Disease	Antioxidants		10.3390/antiox10101569
Journal Article	K. Mizumura; S. Maruoka; T. Shimizu; Y. Gon	2020	Role of Nrf2 in the pathogenesis of respiratory diseases	Respiratory Investigation		10.1016/j.resinv.2019.10.003
Journal Article	S. Mizuno; M. Yasuo; H. J. Bogaard; D. Kraskauskas; A. Alhussaini; J. Gomez-Arroyo; D. Farkas; L. Farkas; N. F. Voelkel	2012	Copper Deficiency Induced Emphysema Is Associated with Focal Adhesion Kinase Inactivation	Plos One		10.1371/journal.pone.0030678
Journal Article	M. Moberg; P. Elango; L. Ferrucci; M. A. Spruit; E. F. Wouters; E. P. A. Rutten	2015	Vitamin D deficiency and airflow limitation in the Baltimore Longitudinal Study of Ageing	European Journal of Clinical Investigation		10.1111/eci.12498
Journal Article	M. Moberg; T. Ringbaek; N. B. Roberts; J. Vestbo	2014	Association Between Vitamin D Status and COPD Phenotypes	Lung		10.1007/s00408-014-9582-9
Journal Article	M. Moberg; J. Vestbo; G. Martinez; P. Lange; T. Ringbaek	2014	Prognostic Value of C-Reactive Protein, Leukocytes, and Vitamin D in Severe Chronic Obstructive Pulmonary Disease	Scientific World Journal		10.1155/2014/140736
Journal Article	E. Mocchegiani; M. Muzzioli; R. Gaetti; S. Veccia; C. Viticchi; G. Scalise	1999	Contribution of zinc to reduce CD4+ risk factor for 'severe' infection relapse in aging: parallelism with HIV	International journal of immunopharmacology	Journal article	10.1016/s0192-0561(99)00009-0
Journal Article	A. Mohamed; A. Y. Pekoz; K. Ross; G. A. Hutcheon; I. Y. Saleem	2019	Pulmonary delivery of Nanocomposite Microparticles (NCMPs) incorporating miR-146a for treatment of COPD	International Journal of Pharmaceutics		10.1016/j.ijpharm.2019.118524
Journal Article	A. B. Mohammad; S. H. K. Mohammad; M. K. Mohammad; A. S. Khan; M. S. Al-Hajjaj	2019	Quantification of Trace Elements in Different Dokha and Shisha Tobacco Products using EDXRF	Journal of Analytical Toxicology		10.1093/jat/bky095
Journal Article	A. Mohan; S. S. Dhillon; A. Ray; P. Herschberger; M. Mahoney; M. Reid; S. Sethi	2015	Marked Seasonal Variability Can Affect Vitamin D Deficiency Prevalance In Veterans With Chronic Obstructive Pulmonary Disease	American Journal of Respiratory and Critical Care Medicine
Journal Article	S. Mohan; T. Ho; M. Kjarsgaard; K. Radford; A. S. M. Borhan; L. Thabane; P. Nair	2017	Hemosiderin in sputum macrophages may predict infective exacerbations of chronic obstructive pulmonary disease: a retrospective observational study	Bmc Pulmonary Medicine		10.1186/s12890-017-0408-4
Journal Article	D. Mokra; J. Adamcakova; J. Mokry	2022	Green Tea Polyphenol (-)-Epigallocatechin-3-Gallate (EGCG): A Time for a New Player in the Treatment of Respiratory Diseases?	Antioxidants		10.3390/antiox11081566
Journal Article	A. Molfino; G. Gioia; F. Rossi Fanelli; M. Muscaritoli	2013	Beta-hydroxy-beta-methylbutyrate supplementation in health and disease: a systematic review of randomized trials	Amino Acids		10.1007/s00726-013-1592-z
Journal Article	N. A. Molfino	2005	Drugs in clinical development for chronic obstructive pulmonary disease	Respiration		10.1159/000083411
Journal Article	K. S. Mølmen; D. Hammarström; K. Pedersen; A. C. Lian Lie; R. B. Steile; H. Nygaard; Y. Khan; H. Hamarsland; L. Koll; M. Hanestadhaugen; et al.	2021	Vitamin D3 supplementation does not enhance the effects of resistance training in older adults	Journal of cachexia, sarcopenia and muscle	Journal article	10.1002/jcsm.12688
Journal Article	T. Molnar; V. Sarosi; B. Illes; I. Horvath; I. Ruzsics	2016	L-arginine pathway metabolites can predict exacerbation independently from beta blocker treatment in patients with COPD: A follow-up study	European Respiratory Journal		10.1183/13993003.congress-2016.PA996
Journal Article	T. Molnar; B. Suto; B. Biri; L. Nagy; S. Keki; I. Ruzsics	2013	Methylated arginine derivatives can differ stable and unstable patients with COPD	European Respiratory Journal
Journal Article	A. Molteni; B. L. Herndon; A. Kamal; W. J. Castellani; S. Reppert; Y. Xue; J. Humbehr; R. C. Baybutt	2004	Effect of the antioxidant alpha-tocopherol in an experimental model of pulmonary hypertension and fibrosis: administration of monocrotaline	Nutrition Research		10.1016/j.nutres.2004.06.001
Journal Article	M. A. M. Momin; B. R. Adhikari; S. Sinha; I. Larson; S. C. Das	2021	Roflumilast Powders for Chronic Obstructive Pulmonary Disease: Formulation Design and the Influence of Device, Inhalation Flow Rate, and Storage Relative Humidity on Aerosolization	Pharmaceutics		10.3390/pharmaceutics13081254
Journal Article	M. Monadi; B. Heidari; M. Asgharpour; A. Firouzjahi; M. Monadi; M. A. G. Mirsaied	2012	Relationship between serum vitamin D and forced expiratory volume in patients with chronic obstructive pulmonary disease (COPD)	Caspian Journal of Internal Medicine
Journal Article	S. Monchy; M. A. Benotmane; R. Wattiez; S. van Aelst; V. Auquier; B. Borremans; M. Mergeay; S. Taghavi; D. van der Lelie; T. Vallaeys	2006	Transcriptomic and proteomic analyses of the pMOL30-encoded copper resistance in Cupriavidus metallidurans strain CH34	Microbiology-Sgm		10.1099/mic.0.28593-0
Journal Article	U. Mons; J. E. Muscat; J. Modesto; J. P. Richie; H. Brenner	2016	Effect of smoking reduction and cessation on the plasma levels of the oxidative stress biomarker glutathione - Post-hoc analysis of data from a smoking cessation trial	Free Radical Biology and Medicine		10.1016/j.freeradbiomed.2015.12.018
Journal Article	U. Mons; J. E. Muscat; J. Modesto; J. P. Richie; H. Brenner	2016	Effect of smoking reduction and cessation on the plasma levels of the oxidative stress biomarker glutathione - Post-hoc analysis of data from a smoking cessation trial	Free radical biology & medicine	Journal article	10.1016/j.freeradbiomed.2015.12.018
Journal Article	P. D. Moon; I. H. Choi; H. M. Kim	2011	Naringenin suppresses the production of thymic stromal lymphopoietin through the blockade of RIP2 and caspase-1 signal cascade in mast cells	European Journal of Pharmacology		10.1016/j.ejphar.2011.09.163
Journal Article	R. J. H. Moore; J. L. Hotchkiss	2016	The importance of toxicity in determining the impact of hazardous air pollutants on the respiratory health of children in Tennessee	Environmental Pollution		10.1016/j.envpol.2016.06.022
Journal Article	E. Morales; D. Duffy	2019	Genetics and Gene-Environment Interactions in Childhood and Adult Onset Asthma	Frontiers in Pediatrics		10.3389/fped.2019.00499
Journal Article	R. Morales; S. Perrier; J. M. Florent; J. Beltra; S. Dufour; I. De Mendez; P. Manceau; A. Tertre; F. Moreau; D. Compere; A. C. Dublanchet; M. O'Gara	2004	Crystal structures of novel non-peptidic, non-zinc chelating inhibitors bound to MMP-12	Journal of Molecular Biology		10.1016/j.jmb.2004.06.039
Journal Article	M. Moretti	2009	Erdosteine: its relevance in COPD treatment	Expert Opinion on Drug Metabolism & Toxicology		10.1517/17425250902814790
Journal Article	M. Moretti	2014	Erdosteine oral treatment of hospitalised COPD exacerbation prolongs time to first re-exacerbation	European respiratory journal	Journal article; Conference proceeding
Journal Article	M. Moretti	2016	Erdosteine improves airflow in patients with severe exacerbation of COPD (AECOPD)	European respiratory journal	Journal article; Conference proceeding	10.1183/13993003.congress-2016.PA4077
Journal Article	M. Moretti; M. Ballabio	2011	Effect of erdosteine on airflow obstruction and symptom recovery in severe COPD exacerbations	European respiratory journal	Journal article; Conference proceeding
Journal Article	M. Moretti; M. Ballabio	2012	Acute effect of erdosteine on preventing recurrence of exacerbation in COPD patients after hospital discharge	European respiratory journal	Journal article; Conference proceeding
Journal Article	M. Moretti; P. Bottrighi; R. Dallari; R. Da Porto; A. Dolcetti; P. Grandi; G. Garuti; E. Guffanti; P. Roversi; M. De Gugliemo; et al.	2004	The effect of long-term treatment with erdosteine on chronic obstructive pulmonary disease: the EQUALIFE Study	Drugs under experimental and clinical research	Journal article
Journal Article	M. Moretti; P. Bottrighi; R. Dallari; R. Da Porto; A. Dolcetti; P. Grandi; G. Garuti; E. Guffanti; P. Roversi; M. De Gugliemo; A. Potena; G. Equalife Study	2004	The effect of long-term treatment with erdosteine on chronic obstructive pulmonary disease: The equalife study	Drugs under Experimental and Clinical Research
Journal Article	M. Moretti; S. Fagnani	2015	Erdosteine reduces inflammation and time to first exacerbation postdischarge in hospitalized patients with AECOPD	International Journal of Chronic Obstructive Pulmonary Disease		10.2147/copd.S87091
Journal Article	M. Moretti; S. Fagnani	2015	Erdosteine reduces inflammation and time to first exacerbation postdischarge in hospitalized patients with AECOPD	International journal of chronic obstructive pulmonary disease	Journal article	10.2147/COPD.S87091
Journal Article	M. Moretti; A. Montagna	2013	Positive outcomes of 900 mg daily erdosteine in acute exacerbation of COPD	European respiratory journal	Journal article; Conference proceeding
Journal Article	N. Moretto; P. Caruso; R. Bosco; G. Marchini; F. Pastore; E. Armani; G. Amari; A. Rizzi; E. Ghidini; R. De Fanti; C. Capaldi; L. Carzaniga; E. Hirsch; C. Buccellati; A. Sala; C. Carnini; R. Patacchini; M. Delcanale; M. Civelli; G. Villetti; F. Facchinetti	2015	CHF6001 I: A Novel Highly Potent and Selective Phosphodiesterase 4 Inhibitor with Robust Anti-Inflammatory Activity and Suitable for Topical Pulmonary Administration	Journal of Pharmacology and Experimental Therapeutics		10.1124/jpet.114.220541
Journal Article	D. Morichika; N. Miyahara; U. Fujii; A. Taniguchi; N. Oda; S. Senoo; M. Kataoka; M. Tanimoto; H. Kakuta; K. Kiura; Y. Maeda; A. Kanehiro	2019	A retinoid X receptor partial agonist attenuates pulmonary emphysema and airway inflammation	Respiratory Research		10.1186/s12931-018-0963-0
Journal Article	C. Moriyama; T. Betsuyaku; Y. Ito; I. Hamamura; J. Hata; H. Takahashi; Y. Nasuhara; M. Nishimura	2010	Aging Enhances Susceptibility to Cigarette Smoke-Induced Inflammation through Bronchiolar Chemokines	American Journal of Respiratory Cell and Molecular Biology		10.1165/rcmb.2009-0025OC
Journal Article	X. Morosov; C. F. Davoudi; M. Baumgart; M. Brocker; M. Bott	2018	The copper-deprivation stimulon of Corynebacterium glutamicum comprises proteins for biogenesis of the actinobacterial cytochrome bc(1)-aa(3) supercomplex	Journal of Biological Chemistry		10.1074/jbc.RA118.004117
Journal Article	P. S. Mourao; R. D. Gomes; C. Costa; O. F. D. Moura; H. G. Sousa; G. R. L. Martins; D. C. L. Ferreira; A. L. M. Maia; J. D. de Freitas; M. Rai; F. D. A. Lima; A. E. G. Santana; M. H. Chaves; W. D. Alves; V. T. Uchoa	2022	Cecropia pachystachya Trecul: identification, isolation of secondary metabolites, in silico study of toxicological evaluation and interaction with the enzymes 5-LOX and alpha-1-antitrypsin	Journal of Toxicology and Environmental Health-Part a-Current Issues		10.1080/15287394.2022.2095546
Journal Article	I. Mozos; C. T. Luca	2017	Crosstalk between Oxidative and Nitrosative Stress and Arterial Stiffness	Current Vascular Pharmacology		10.2174/1570161115666170201115428
Journal Article	S. Mrad; H. Rejeb; J. Ben Abdallah; H. Graiet; M. Ben Khelifa; A. Abed; S. Ferchichi; K. Limem; H. Ben Saad	2019	The Impacts of Ramadan Intermittent Fasting on Oxidant/Antioxidant Stress Biomarkers of Stable Chronic Obstructive Pulmonary Disease Male Patients	American Journal of Mens Health		10.1177/1557988319848281
Journal Article	R. M. Mroz; A. Holownia; E. Chyczewska; J. J. Braszko	2008	CHRONIC OBSTRUCTIVE PULMONARY DISEASE: AN UPDATE ON NUCLEAR SIGNALING RELATED TO INFLAMMATION AND ANTI-INFLAMMATORY TREATMENT	Journal of Physiology and Pharmacology
Journal Article	I. S. Mudway; S. T. Duggan; C. Venkataraman; G. Habib; F. J. Kelly; J. Grigg	2005	Combustion of dried animal dung as biofuel results in the generation of highly redox active fine particulates	Particle and Fibre Toxicology		10.1186/1743-8977-2-6
Journal Article	S. Mukerji; B. Shahpuri; B. Clayton-Smith; N. Smith; P. Armstrong; M. Hardy; G. Marchant; E. Marsh	2015	Intravenous magnesium sulphate as an adjuvant therapy in acute exacerbations of chronic obstructive pulmonary disease: a single centre, randomised, double-blinded, parallel group, placebo-controlled trial: a pilot study	New Zealand Medical Journal
Journal Article	S. Mukerji; B. Shahpuri; B. Clayton-Smith; N. Smith; P. Armstrong; M. Hardy; G. Marchant; E. Marsh	2015	Intravenous magnesium sulphate as an adjuvant therapy in acute exacerbations of chronic obstructive pulmonary disease: a single centre, randomised, double-blinded, parallel group, placebo-controlled trial: a pilot study	New Zealand medical journal	Journal article
Journal Article	D. Mukherjee; D. Parekh; R. Dancer; M. Ungurs; H. Khiroya; A. M. Turner	2014	CAN STEROID INSENSITIVITY IN COPD PATIENTS BE RESTORED USING VITAMIN D?	Thorax		10.1136/thoraxjnl-2014-206260.432
Journal Article	I. Mukhopadhyay; P. Gomes; S. Aranake; M. Shetty; P. Karnik; M. Damle; S. Kuruganti; S. Thorat; N. Khairatkar-Joshi	2011	Expression of functional TRPA1 receptor on human lung fibroblast and epithelial cells	Journal of Receptors and Signal Transduction		10.3109/10799893.2011.602413
Journal Article	M. L. L. Mullin; S. Milne	2023	Vitamin D deficiency in chronic obstructive pulmonary disease	Current Opinion in Pulmonary Medicine		10.1097/mcp.0000000000000935
Journal Article	S. Mumby; I. M. Adcock	2022	Recent evidence from omic analysis for redox signalling and mitochondrial oxidative stress in COPD	Journal of Inflammation-London		10.1186/s12950-022-00308-9
Journal Article	S. Mumby; J. Saito; I. M. Adcock; K. F. Chung; G. J. Quinlan	2016	Decreased breath excretion of redox active iron in COPD: a protective failure?	European Respiratory Journal		10.1183/13993003.01710-2015
Journal Article	P. Muralidharan; B. Jones; G. Allaway; S. S. Biswal; H. M. Mansour	2020	Design and development of innovative microparticulate/nanoparticulate inhalable dry powders of a novel synthetic trifluorinated chalcone derivative and Nrf2 agonist	Scientific Reports		10.1038/s41598-020-76585-2
Journal Article	T. F. Murphy; A. L. Brauer; C. Aebi; S. Sethi	2005	Antigenic specificity of the mucosal antibody response to Moraxella catarrhalis in chronic obstructive pulmonary disease	Infection and Immunity		10.1128/iai.73.12.8161-8166.2005
Journal Article	T. F. Murphy; A. L. Brauer; A. Johnson; G. E. Wilding; M. Koszelak-Rosenblum; M. G. Malkowski	2017	A Cation-Binding Surface Protein as a Vaccine Antigen To Prevent Moraxella catarrhalis Otitis Media and Infections in Chronic Obstructive Pulmonary Disease	Clinical and Vaccine Immunology		10.1128/cvi.00130-17
[truncated: 3,727 more rows]

## Sheet: Preliminary screening
Animal experiment(387)
Reference type	Author	Year	Title	Journal	Type of Article	DOI	Name of Database	Language	URL
[truncated: 7,104 more rows]

## Sheet: rescreen
Included study(12)
Reference type	Author	Year	Title	Journal	Type of Article	DOI	Label	Name of Database	Language	URL
[truncated: 52 more rows]
