# Supplementary material for: Effects of antioxidant nutrients on muscle mass, strength and function in COPD patients: A meta-analysis of randomized controlled trials
Source: PLoS One. 2025 Jan 17;20(1):e0316842. doi: 10.1371/journal.pone.0316842 (PMC11741611; doi:10.1371/journal.pone.0316842)
Supplement: S1 Raw data — (ZIP) [file pone.0316842.s008.zip › Raw data/Study outcome raw data table.xlsx]

## Sheet: 研究结局原始数据表
hand grip strength,kg
Author	Year	intervention_n	intervention_mean	intervention_sd	control_n	control_mean	control_sd	Population
Rachida Rafiq	2017	19	-0.04	2.73	24	0.16	3.89	Non-reported
Afsane Ahmadi	2020	23	2.76	6.28	21	0.21	7.19	moderate-to-severe COPD
Afsane Ahmadi	2020	23	3.35	7.81	21	0.29	7.61	moderate-to-severe COPD
R.W. Dal Negro	2012	44	1.6	1.49	44	-0.6	1.81	moderate-to-severe COPD
Isometric maximal quadriceps strength (IMS Quad),Nm
Author	Year	intervention_n	intervention_mean	intervention_sd	control_n	control_mean	control_sd	Population
Claire de Bisschop(right)	2021	24	3.2	3.8	29	4.1	5.3	moderate-to-severe COPD
Claire de Bisschop(left)	2021	24	6.5	4.9	29	3.8	4.8	moderate-to-severe COPD
呼气肌力量(MEP)cmH2O
Author	Year	intervention_n	intervention_mean	intervention_sd	control_n	control_mean	control_sd	Population
Miek Hornikx	2012	24	13	35	25	6	41	moderate-to-severe COPD
Rachida Rafiq	2017	19	5.2	21.11	24	-3.57	35.49	Non-reported
吸气肌力量(MIP )cmH2O
Author	Year	intervention_n	intervention_mean	intervention_sd	control_n	control_mean	control_sd	Population
Miek Hornikx	2012	24	11	12	25	0	14	moderate-to-severe COPD
Rachida Rafiq	2017	19	2.55	12.44	24	-1.94	15	Non-reported
六分钟步行测试,6MWD(meter)
Author	Year	intervention_n	intervention_mean	intervention_sd	control_n	control_mean	control_sd	Population
Miek Hornikx	2012	24	40	55	25	11	74	moderate-to-severe COPD
Claire de Bisschop	2021	25	40	53	27	60	51	moderate-to-severe COPD
Fares Gouzi	2019	31	33	109.12	26	45	107.53	Non-reported
Christopher Lum	2007	20	22.9	54	19	7.42	50	Non-reported
Peter Santer	2020	24	24	90.54	24	10	98.55	moderate-to-severe COPD
skeletal muscle mass index(SMI)kg/m2
Author	Year	intervention_n	intervention_mean	intervention_sd	control_n	control_mean	control_sd	Population
Fares Gouzi	2019	31	-0.1	1.55	26	0	1.6	Non-reported
Takashi Ogasawara	2018	24	0.2	1.05	21	-0.3	1.32	Non-reported
Philip C. Calder	2017	19	0.02	0.05	19	-0.01	0.05	moderate-to-severe COPD
fat-free mass,FFM(kg)
Author	Year	intervention_n	intervention_mean	intervention_sd	control_n	control_mean	control_sd	Population
R.W. Dal Negro	2012	44	3.66	4.52	44	3.8	4.33	moderate-to-severe COPD
R.W. Dal Negro	2010	16	3.59	4.29	16	-0.13	4.19	moderate-to-severe COPD
Afsane Ahmadi	2020	23	2.85	6.96	21	0.78	5.54	moderate-to-severe COPD
Lean body mass, kg
Author	Year	intervention_n	intervention_mean	intervention_sd	control_n	control_mean	control_sd	Population
Afsane Ahmadi	2020	23	0.27	0.94	21	-0.54	0.59	moderate-to-severe COPD
Philip C. Calder	2017	19	0.07	0.14	19	-0.03	0.15	moderate-to-severe COPD
Elham PIRABBASI	2016	13	-1.64	40.88	18	-1.34	37.95	moderate-to-severe COPD
Takashi Ogasawara	2018	24	0.8	6.6	21	0.5	6.92	Non-reported
lean body mass index,kg/m2
Author	Year	intervention_n	intervention_mean	intervention_sd	control_n	control_mean	control_sd	Population
Takashi Ogasawara	2018	24	0.3	1.81	21	0.2	1.81	Non-reported
R.W. Dal Negro	2010	16	1.34	2	16	-0.02	1.84	moderate-to-severe COPD
R.W. Dal Negro	2012	44	1.34	2.38	44	-0.02	2.41	moderate-to-severe COPD
fat-free mass index, kg/m2
Author	Year	intervention_n	intervention_mean	intervention_sd	control_n	control_mean	control_sd	Population
Fares Gouzi	2019	31	0	2.3	26	0	2.45	Non-reported
Afsane Ahmadi	2020	23	0.99	1.61	21	0.29	0.97	moderate-to-severe COPD
Elham PIRABBASI	2016	13	-1.02	13.71	18	-0.78	13.31	moderate-to-severe COPD
